# Supplementary material for: Insights into Pancreatic Cancer Etiology from Pathway Analysis of Genome-Wide Association Study Data
Source: PLoS One. 2012 Oct 4;7(10):e46887. doi: 10.1371/journal.pone.0046887 (PMC3464266; doi:10.1371/journal.pone.0046887)
Supplement: Table S1 — List of 197 biological pathways analyzed in this study. (XLS) [file pone.0046887.s001.xls]

## Sheet: GRASS_meta_p_0305
Pathway code	Pathway discription	P value	No. of Gene	No. of SNPs	No. of eigenSNPs	Genes with P<=0.05 in LKM test
hsa04664	Fc epsilon RI signaling pathway	0	77	1714	405	RAF1	AKT3	RAC2	NRAS	PLA2G2A	MAPK1	HRAS	FCER1G	PLA2G5
hsa04730	Long-term depression	0	68	2649	540	ITPR2	RAF1	NRAS	GUCY1A2	GNAS	PLA2G2A	MAPK1	HRAS	PLA2G5
hsa04950	Maturity onset diabetes of the young	0	24	299	91	HNF1A	HNF4G	NR5A2	PDX1	HNF1B	NEUROG3
hsa04080	Neuroactive ligand-receptor interaction	0	263	6116	1374	CCKBR	LPAR1	CHRM5	NMUR1	SSTR3	F2RL3	EDNRA	P2RX4	OPRK1	GZMA	S1PR2	SSTR2	GABRG1	GRIK3	CALCRL	CHRNB3	S1PR3
hsa04740	Olfactory transduction	0.0002	353	4084	1122	OR13C4	OR13C3	OR1L6	OR1L4	OR9G1	OR2G3	OR2G2	OR1L3	OR1L1	OR8B8	OR2H1	OR13C8	OR13C5	OR1C1	OR13C2	OR1N2	OR9G4
						OR1L8	OR13C9	OR1N1	OR10P1	OR13A1	OR1J4	CNGA4	OR10C1	OR1J2	OR1M1	OR5M11	OR13F1	OR52W1	OR10H4	OR10G3	OR51G1	OR7G2
						OR14A16	OR8U8	OR11A1	OR52B2	OR5M10	OR4C46	ADCY3	OR4A16
hsa04270	Vascular smooth muscle contraction	0.0002	113	3791	806	ITPR2	RAF1	EDNRA	ADCY9	KCNMA1	KCNMB2	GUCY1A2	GNAS	PLA2G2A	CALCRL	MAPK1	PLA2G5	ADCY3	MYLK3
hsa00564	Glycerophospholipid metabolism	0.0004	71	1341	325	MBOAT7	DGKZ	DGKE	PHOSPHO1	PLA2G2A	PLA2G5
hsa04972	Pancreatic secretion	0.0004	94	2852	644	RAB8A	CTRB1	ITPR2	FXYD2	ATP2B1	ATP1A4	ADCY9	ATP1B2	PNLIPRP2	KCNMA1	GNAS	PLA2G2A	PLA2G5	ADCY3
hsa04370	VEGF signaling pathway	0.0004	74	1133	304	RAF1	AKT3	RAC2	CHP	NRAS	PLA2G2A	SRC	MAPK1	HRAS	PLA2G5
hsa00592	alpha-Linolenic acid metabolism	0.0006	18	239	75	PLA2G2A	PLA2G5
hsa00590	Arachidonic acid metabolism	0.0006	56	696	204	ALOX5	GPX2	CYP2C9	LTC4S	CYP2U1	PLA2G2A	PLA2G5
hsa04020	Calcium signaling pathway	0.0006	171	5596	1215	CCKBR	ITPR2	CHRM5	ATP2B1	EDNRA	ITPKB	P2RX4	ADCY9	CHP	PLCD1	GNAS	ADCY3	MYLK3
hsa00591	Linoleic acid metabolism	0.0008	28	277	93	CYP3A4	CYP2C9	PLA2G2A	PLA2G5
hsa04114	Oocyte meiosis	0.001	108	2078	488	ITPR2	ADCY9	YWHAQ	CHP	YWHAH	CDC23	ESPL1	MAPK1	SPDYC	CDK2	ADCY3	PPP2R5B
hsa00565	Ether lipid metabolism	0.0012	33	497	135	PLA2G2A	PLA2G5
hsa04010	MAPK signaling pathway	0.0012	260	5283	1260	MYC	DUSP7	FASLG	RAF1	TAOK3	DUSP5	AKT3	FLNB	IKBKG	RAC2	FAS	CHP	FGF13	ATF4	FLNA	NRAS	DUSP4
						PLA2G2A	TP53	MAPK1	HRAS	PLA2G5	CD14
hsa05142	Chagas disea	0.0014	100	1849	453	FASLG	CCL3	AKT3	IKBKG	FAS	IFNGR1	GNAS	MAPK1
hsa00280	Valine, leucine and isoleucine degradation	0.0016	44	671	161
hsa04912	GnRH signaling pathway	0.002	99	2705	606	ITPR2	RAF1	ADCY9	ATF4	NRAS	GNAS	PLA2G2A	SRC	MAPK1	HRAS	PLA2G5	ADCY3
hsa05131	Shigellosis	0.0022	60	983	228	ABL1	IKBKG	DOCK1	WASL	NOD1	RHOG	MAPK1
hsa05210	Colorectal cancer	0.0024	62	1246	287	MYC	RAF1	AKT3	RAC2	AXIN1	TP53	MAPK1
hsa05212	Pancreatic cancer	0.0024	70	1096	271	RAF1	AKT3	IKBKG	RAC2	TGFA	TP53	MAPK1
hsa05016	Huntington's disease	0.0028	165	2401	578	ATP5E	PPARG	POLR2B	DNAI2	REST	POLR2D	ATP5B	TP53	AP2A2	NDUFB2	NDUFS2	NDUFA2	POLR2A
hsa04510	Focal adhesion	0.004	192	4968	1147	BCAR1	RELN	ITGAV	RAF1	ACTN1	AKT3	FLNB	LAMA3	RAC2	DOCK1	FLNA	HGF	SRC	MAPK1	HRAS	MYLK3
hsa04672	Intestinal immune network for IgA production	0.0044	45	591	167	HLA-DOB	CCL28	PIGR	IL15RA
hsa04662	B cell receptor signaling pathway	0.0046	74	1441	354	LILRB3	RAF1	AKT3	IKBKG	RAC2	CHP	NRAS	MAPK1	HRAS	CD22
hsa04012	ErbB signaling pathway	0.0046	83	2404	495	MYC	ABL1	CBLC	RAF1	AKT3	GAB1	NRAS	TGFA	SRC	MAPK1	HRAS
hsa04620	Toll-like receptor signaling pathway	0.0048	99	1056	294	TLR3	CCL3	TLR7	AKT3	IKBKG	CCL4	MAPK1	CD14
hsa04920	Adipocytokine signaling pathway	0.005	65	1075	267	CAMKK2	AKT3	IKBKG	ACSL6	G6PC	ACSL3	PRKAB1
hsa04146	Peroxisome	0.0052	76	849	230	ABCD3	ABCD4	AMACR	ACSL6	MLYCD	ACSL3	MVK	CROT
hsa03010	Ribosome	0.0052	81	454	156	RPS9	FAU	RPL23	RPL11	RPL32	RPL34	RPS23
hsa04914	Progesterone-mediated oocyte maturation	0.0062	83	1579	365	RAF1	AKT3	ADCY9	CDC23	MAPK1	SPDYC	CDK2	ADCY3
hsa05211	Renal cell carcinoma	0.0068	69	1106	268	RAF1	AKT3	GAB1	HGF	NRAS	EGLN1	TGFA	MAPK1	HRAS
hsa05012	Parkinson's disease	0.0092	105	1305	324	ATP5E	UBE2L6	ATP5B	NDUFB2	NDUFS2	NDUFA2
hsa05200	Pathways in cancer	0.0098	315	6801	1564	SHH	MYC	ABL1	DAPK3	ITGAV	FASLG	CBLC	RAF1	PPARG	AKT3	TRAF4	LAMA3	IKBKG	RAC2	FAS	FGF13	AXIN1
						HGF	NRAS	PML	EGLN1	CTNNA2	HHIP	TGFA	TP53	MAPK1	HRAS	CDK2	NKX3-1
hsa04610	Complement and coagulation cascades	0.0116	69	1139	296	F13A1	F5	CD59	TFPI
hsa05130	Pathogenic Escherichia coli infection	0.0116	52	586	153	ABL1	TUBB1	TUBA3E	YWHAQ	WASL	CD14
hsa04514	Cell adhesion molecules (CAMs)	0.0134	124	4233	879	ITGAV	SDC3	HLA-DOB	NLGN3	SPN	NRXN2	CLDN7	CLDN11	CD22	HLA-B	CLDN4
hsa04141	Protein processing in endoplasmic reticulum	0.0154	154	2326	562	SYVN1	XBP1	SEC62	DNAJC5	ATF4	UBE2E1	DNAJB1	TRAM1
hsa00071	Fatty acid metabolism	0.0162	42	446	127	ACSL6	ACSL3
hsa04512	ECM-receptor interaction	0.0176	84	2487	562	RELN	HSPG2	ITGAV	SDC3	LAMA3	GP6
hsa03420	Nucleotide excision repair	0.0188	41	422	113	RPA1	GTF2H3
hsa04722	Neurotrophin signaling pathway	0.0216	122	2240	536	ABL1	FASLG	RAF1	AKT3	YWHAQ	GAB1	ATF4	ARHGDIB	YWHAH	NRAS	TP53	MAPK1	HRAS
hsa00604	Glycosphingolipid biosynthesis - ganglio series	0.022	15	442	104	SLC33A1
hsa04060	Cytokine-cytokine receptor interaction	0.025	247	3221	897	CCL18	FASLG	CCL3	IL22RA2	TNFSF11	CCL28	IL29	FAS	CD70	TNFRSF9	IL22RA1	IL6ST	IL28RA	BMPR2	HGF	IFNGR1	IL12RB1
						IL13RA1	IL15RA	CCL4	XCL1
hsa00240	Pyrimidine metabolism	0.0252	91	1127	289	POLR2B	ITPA	NUDT2	POLR2D	POLR2A
hsa04140	Regulation of autophagy	0.0254	33	272	73
hsa04660	T cell receptor signaling pathway	0.027	107	1881	464	CBLC	RAF1	AKT3	IKBKG	CHP	NRAS	MAPK1	HRAS
hsa05217	Basal cell carcinoma	0.0272	53	753	202	SHH	AXIN1	HHIP	TP53
hsa00603	Glycosphingolipid biosynthesis - globo series	0.0288	14	258	61
hsa04320	Dorso-ventral axis formation	0.029	24	692	147	MAPK1
hsa04145	Phagosome	0.0302	140	1996	511	TUBB1	TUBA3E	ITGAV	HLA-DOB	NOX1	TAP2	ATP6V0D2	ATP6V0A4	SFTPD	CYBB	HLA-B	CD14
hsa04810	Regulation of actin cytoskeleton	0.0324	206	4240	996	BCAR1	CHRM5	ITGAV	RAF1	ACTN1	RAC2	FGF13	DOCK1	WASL	NRAS	DIAPH2	MAPK1	HRAS	MYLK3	CD14
hsa04340	Hedgehog signaling pathway	0.0326	55	806	213	SHH	HHIP	CSNK1D
hsa04310	Wnt signaling pathway	0.0388	146	2701	647	MYC	RAC2	CHP	AXIN1	CSNK2B	SFRP5	TP53	CACYBP	PPP2R5B	TBL1Y
hsa04622	RIG-I-like receptor signaling pathway	0.0422	66	634	170	IKBKG
hsa04540	Gap junction	0.0426	85	2742	566	TUBB1	ITPR2	TUBA3E	LPAR1	RAF1	ADCY9	NRAS	GUCY1A2	GNAS	CSNK1D	SRC	MAPK1	HRAS	ADCY3
hsa03030	DNA replication	0.043	35	363	98	RPA1
hsa05144	Malaria	0.044	51	668	196	HBA2	HBA1	SDC3	HGF
hsa05213	Endometrial cancer	0.0446	51	1501	302	MYC	RAF1	AKT3	AXIN1	NRAS	CTNNA2	TP53	MAPK1	HRAS
hsa03018	RNA degradation	0.0454	55	549	146	LSM4	XRN2	EXOSC6	EXOSC2
hsa04720	Long-term potentiation	0.0458	69	2510	510	ITPR2	RAF1	CHP	ATF4	NRAS	MAPK1	HRAS
hsa00230	Purine metabolism	0.0492	154	3721	783	ADA	PKM2	POLR2B	ADCY9	GMPS	PDE6D	ITPA	NUDT2	AMPD1	GUCY1A2	PRPS2	POLR2D	IMPDH2	ADCY3	PRPS1	POLR2A
hsa04930	Type II diabetes mellitus	0.051	46	1291	294	PKM2	PDX1	MAPK1
hsa05410	Hypertrophic cardiomyopathy (HCM)	0.0518	83	3357	724	ITGAV	PRKAB1
hsa00650	Butanoate metabolism	0.0542	29	320	90	ACSM4
hsa05010	Alzheimer's disease	0.0548	152	2989	686	ATP5E	ITPR2	APP	FAS	CHP	ATP5B	CASP7	NDUFB2	MAPK1	NDUFS2	NDUFA2
hsa04062	Chemokine signaling pathway	0.0548	175	3467	812	BCAR1	CCL18	CCL3	RAF1	AKT3	CCL28	ADCY9	IKBKG	RAC2	WASL	GNGT2	GRK6	NRAS	CCL4	GNB2	XCL1	MAPK1
						HRAS	ADCY3
hsa05221	Acute myeloid leukemia	0.0572	55	816	208	MYC	RAF1	AKT3	IKBKG	NRAS	PML	MAPK1	HRAS
hsa04666	Fc gamma R-mediated phagocytosis	0.0594	85	2167	488	RAF1	AKT3	RAC2	WASL	MYO10	MAPK1
hsa05330	Allograft rejection	0.0618	34	520	131	HLA-DOB	FASLG	FAS	HLA-B
hsa05140	Leishmaniasis	0.063	60	794	217	HLA-DOB	IFNGR1	MAPK1
hsa05220	Chronic myeloid leukemia	0.0636	71	1107	281	MYC	ABL1	CBLC	RAF1	AKT3	IKBKG	NRAS	TP53	MAPK1	HRAS
hsa04940	Type I diabetes mellitus	0.0652	40	885	208	HLA-DOB	FASLG	FAS	HLA-B
hsa05223	Non-small cell lung cancer	0.067	52	1627	341	RAF1	AKT3	NRAS	TGFA	TP53	MAPK1	HRAS
hsa04210	Apoptosis	0.0704	83	1066	300	FASLG	AKT3	IKBKG	FAS	CHP	TP53	CASP7
hsa05310	Asthma	0.0722	27	365	98	HLA-DOB	FCER1G
hsa04970	Salivary secretion	0.0788	85	3067	645	ITPR2	FXYD2	ATP2B1	ATP1A4	ADCY9	ATP1B2	KCNMA1	GUCY1A2	GNAS	ADCY3
hsa03320	PPAR signaling pathway	0.08	66	926	233	PLTP	PPARG	ACSL6	ACSL3
hsa00860	Porphyrin and chlorophyll metabolism	0.085	38	620	152	BLVRB
hsa05219	Bladder cancer	0.0874	42	622	151	MYC	DAPK3	RAF1	NRAS	TP53	MAPK1	HRAS
hsa00010	Glycolysis / Gluconeogenesis	0.0898	62	745	211	ADPGK	PKM2	GPI	G6PC
hsa00030	Pentose phosphate pathway	0.0902	26	329	91	G6PD	GPI	PRPS2	PRPS1
hsa05416	Viral myocarditis	0.0926	67	1766	411	ABL1	HLA-DOB	RAC2	SGCB	HLA-B
hsa05014	Amyotrophic lateral sclerosis (ALS)	0.094	53	1099	254	CHP	TP53
hsa04962	Vasopressin-regulated water reabsorption	0.1016	43	815	190	ADCY9	ARHGDIB	GNAS	ADCY3
hsa03440	Homologous recombination	0.1036	27	445	104	RPA1
hsa03060	Protein export	0.1046	23	324	75	SRP9	SEC62	SEC11A
hsa05414	Dilated cardiomyopathy (DCM)	0.1056	90	3640	779	ITGAV	ADCY9	GNAS	SGCB	ADCY3
hsa04150	mTOR signaling pathway	0.1064	46	674	170	CAB39L	AKT3	MAPK1
hsa05218	Melanoma	0.107	70	1342	329	RAF1	AKT3	FGF13	HGF	NRAS	TP53	MAPK1	HRAS
hsa05332	Graft-versus-host disease	0.1072	33	495	123	HLA-DOB	FASLG	FAS	KLRC1	HLA-B
hsa04630	Jak-STAT signaling pathway	0.1074	145	1834	509	MYC	IL22RA2	CBLC	AKT3	IL29	IL22RA1	SOCS7	IL6ST	IL28RA	STAM2	IFNGR1	IL12RB1	IL13RA1	IL15RA
hsa04330	Notch signaling pathway	0.1086	45	848	211	MAML1	HES5
hsa04964	Proximal tubule bicarbonate reclamation	0.1152	23	290	88	FXYD2	AQP1	ATP1A4	ATP1B2
hsa03040	Spliceosome	0.1172	104	878	268	CHERP	LSM4	BCAS2	RBMX
hsa05412	Arrhythmogenic right ventricular cardiomyopathy (ARVC)	0.1176	74	4125	823	ITGAV	ACTN1	CTNNA2	SGCB	DSC2
hsa04360	Axon guidance	0.1194	126	4288	912	ABL1	ROBO2	SEMA3D	SRGAP1	RAC2	CHP	ROBO1	PLXNA1	NRAS	EPHA2	SEMA6D	RHOD	MAPK1	HRAS
hsa04144	Endocytosis	0.1258	182	3616	830	EHD1	CBLC	WWP1	ZFYVE20	RABEP1	GRK6	STAM2	PML	CHMP2A	SRC	AP2A2	HRAS	HLA-B
hsa04640	Hematopoietic cell lineage	0.1288	81	1171	310	CD59	ANPEP	CD22	CD14
hsa04910	Insulin signaling pathway	0.1296	129	2035	505	FLOT2	CBLC	RAF1	AKT3	NRAS	G6PC	MAPK1	HRAS	PRKAB1
hsa05216	Thyroid cancer	0.1358	29	476	114	MYC	PPARG	NRAS	TP53	MAPK1	HRAS
hsa04120	Ubiquitin mediated proteolysis	0.1388	130	1884	446	SYVN1	CBLC	WWP1	UBA2	CUL3	UBE2E1	CDC23	PML	UBE2L6	UBE2A	UBE2M
hsa04260	Cardiac muscle contraction	0.1438	69	1942	434	FXYD2	ATP1A4	ATP1B2
hsa00601	Glycosphingolipid biosynthesis - lacto and neolacto series	0.1546	26	419	100	ABO	ST3GAL4	FUT3	FUT6
hsa00790	Folate biosynthesis	0.176	11	122	39	ALPP
hsa04670	Leukocyte transendothelial migration	0.1764	107	2597	586	BCAR1	NOX1	ACTN1	RAC2	CTNNA2	CYBB	CLDN7	CLDN11	CLDN4
hsa03020	RNA polymerase	0.1786	27	266	73	POLR2B	POLR2D	POLR2A
hsa05214	Glioma	0.1836	61	1263	304	RAF1	AKT3	NRAS	TGFA	TP53	MAPK1	HRAS
hsa00380	Tryptophan metabolism	0.1844	37	499	128	WARS	INMT
hsa00100	Steroid biosynthesis	0.1904	17	201	55	TM7SF2
hsa00531	Glycosaminoglycan degradation	0.1922	19	313	72
hsa00260	Glycine, serine and threonine metabolism	0.203	29	362	99	CHDH
hsa05120	Epithelial cell signaling in Helicobacter pylori infection	0.2066	64	994	257	IKBKG	ATP6V0D2	ATP6V0A4	NOD1	SRC
hsa05100	Bacterial invasion of epithelial cells	0.2108	67	2032	418	BCAR1	CBLC	DOCK1	WASL	GAB1	CTNNA2	SRC	RHOG
hsa05320	Autoimmune thyroid disease	0.2144	49	743	176	HLA-DOB	FASLG	FAS	HLA-B
hsa05340	Primary immunodeficiency	0.2282	35	399	119	ADA	TAP2	IKBKG	RFXANK
hsa04612	Antigen processing and presentation	0.2396	63	707	190	HLA-DOB	TAP2	RFXANK	KLRC1	KLRC2	HLA-B
hsa00340	Histidine metabolism	0.2396	29	392	107	METTL2B
hsa00511	Other glycan degradation	0.2414	15	146	38
hsa04650	Natural killer cell mediated cytotoxicity	0.251	126	2105	533	FASLG	RAF1	RAC2	FAS	CHP	NRAS	IFNGR1	KLRC1	MAPK1	HRAS	FCER1G	KLRC2	HLA-B
hsa00760	Nicotinate and nicotinamide metabolism	0.2574	23	320	85	NNT	QPRT
hsa00120	Primary bile acid biosynthesis	0.2616	16	203	51	AMACR
hsa04960	Aldosterone-regulated sodium reabsorption	0.2698	40	846	209	FXYD2	ATP1A4	ATP1B2	KCNJ1	MAPK1
hsa00970	Aminoacyl-tRNA biosynthesis	0.2704	41	530	131	WARS	NARS2	AARS	PSTK
hsa03450	Non-homologous end-joining	0.2712	13	140	36
hsa03022	Basal transcription factors	0.2756	33	284	84	GTF2H3
hsa04350	TGF-beta signaling pathway	0.2766	82	1174	301	MYC	TFDP1	BMPR2	MAPK1
hsa05215	Prostate cancer	0.2856	86	1559	385	RAF1	AKT3	IKBKG	ATF4	NRAS	TGFA	TP53	MAPK1	HRAS	CDK2	NKX3-1
hsa04971	Gastric acid secretion	0.2932	73	2243	504	SLC26A7	ITPR2	ATP1A4	ADCY9	ATP1B2	SSTR2	GNAS	KCNJ1	ADCY3	MYLK3
hsa00520	Amino sugar and nucleotide sugar metabolism	0.2946	43	646	163	GPI	NANS
hsa00020	Citrate cycle (TCA cycle)	0.297	29	327	84
hsa00562	Inositol phosphate metabolism	0.3162	53	1308	287	SYNJ2	ITPKB	INPP4B	PLCD1
hsa00533	Glycosaminoglycan biosynthesis - keratan sulfate	0.3234	15	228	55	CHST6	CHST1
hsa00190	Oxidative phosphorylation	0.3284	109	1010	291	ATP5E	ATP6V0D2	ATP6V0A4	ATP5B	NDUFB2	NDUFS2	NDUFA2
hsa00910	Nitrogen metabolism	0.3298	22	258	73	CA6
hsa03430	Mismatch repair	0.3326	22	300	74	RPA1	MLH3
hsa00900	Terpenoid backbone biosynthesis	0.3338	15	192	49	MVK
hsa00983	Drug metabolism - other enzymes	0.3384	48	858	201	CYP3A4	GMPS	ITPA	IMPDH2
hsa00630	Glyoxylate and dicarboxylate metabolism	0.339	15	264	64
hsa01040	Biosynthesis of unsaturated fatty acids	0.3446	20	335	84
hsa03410	Base excision repair	0.3616	32	323	96
hsa04621	NOD-like receptor signaling pathway	0.363	57	594	165	IKBKG	NOD1	MAPK1
hsa05020	Prion diseases	0.3632	35	646	148	MAPK1
hsa00620	Pyruvate metabolism	0.3674	39	578	146	PKM2	ACYP1
hsa00270	Cysteine and methionine metabolism	0.3702	34	370	103	ADI1
hsa00310	Lysine degradation	0.3804	43	472	131	SETDB2	GLT25D1
hsa04710	Circadian rhythm - mammal	0.3808	19	582	127	CSNK1D
hsa00920	Sulfur metabolism	0.4116	11	264	66
hsa04142	Lysosome	0.4154	117	1366	381	NPC1	AP1S3	CTSZ	ATP6V0D2	ATP6V0A4	GALC	CTSA	SLC11A2
hsa04966	Collecting duct acid secretion	0.425	25	306	91	ATP6V0D2	ATP6V0A4
hsa00450	Selenoamino acid metabolism	0.439	26	240	65	METTL2B	SCLY
hsa04530	Tight junction	0.4432	126	3958	807	INADL	ACTN1	AKT3	CSNK2B	NRAS	CTNNA2	SRC	CLDN7	CLDN11	HRAS	CLDN4
hsa05110	Vibrio cholerae infection	0.4454	51	959	245	MUC2	ADCY9	ATP6V0D2	ATP6V0A4	GNAS	ADCY3
hsa04916	Melanogenesis	0.446	98	2029	478	RAF1	ADCY9	NRAS	GNAS	MAPK1	HRAS	ADCY3
hsa00500	Starch and sucrose metabolism	0.4558	48	875	210	GPI	G6PC
hsa05222	Small cell lung cancer	0.4614	82	2152	480	MYC	ITGAV	AKT3	TRAF4	LAMA3	IKBKG	TP53	CDK2
hsa00040	Pentose and glucuronate interconversions	0.4668	24	490	110
hsa00140	Steroid hormone biosynthesis	0.4698	52	803	197	CYP3A4
hsa00250	Alanine, aspartate and glutamate metabolism	0.4702	32	451	121
hsa04110	Cell cycle	0.4702	118	1192	334	MYC	ABL1	TFDP1	YWHAQ	YWHAH	CDC23	ESPL1	TP53	CDK2
hsa04520	Adherens junction	0.4712	72	2524	504	ACTN1	RAC2	WASL	CSNK2B	CTNNA2	SRC	MAPK1
hsa00670	One carbon pool by folate	0.4824	17	339	80
hsa00330	Arginine and proline metabolism	0.4842	50	518	158	SAT2	NAGS
hsa05146	Amoebiasis	0.4938	102	2458	571	MUC2	ACTN1	LAMA3	GNAS	CD14
hsa00600	Sphingolipid metabolism	0.5302	37	610	145	SMPD4	GALC
hsa00512	O-Glycan biosynthesis	0.5378	29	1082	229	GALNT5
hsa00534	Glycosaminoglycan biosynthesis - heparan sulfate	0.548	26	693	159	HS3ST1
hsa04130	SNARE interactions in vesicular transport	0.5672	34	470	131	STX11
hsa04744	Phototransduction	0.5698	29	374	110	CNGA1
hsa00830	Retinol metabolism	0.573	60	763	202	CYP3A4	CYP2C9
hsa05322	Systemic lupus erythematosus	0.587	123	1470	359	HLA-DOB	ACTN1
hsa00051	Fructose and mannose metabolism	0.5936	34	622	142	MTMR6
hsa04070	Phosphatidylinositol signaling system	0.6004	73	2403	509	ITPR2	SYNJ2	ITPKB	DGKZ	DGKE	INPP4B	PLCD1
hsa00360	Phenylalanine metabolism	0.6194	15	169	42
hsa00480	Glutathione metabolism	0.6256	47	416	129	GPX2	GSR	G6PD	GSTO1	GSTO2	ANPEP
hsa02010	ABC transporters	0.6282	43	1157	258	ABCD3	TAP2	ABCD4
hsa00053	Ascorbate and aldarate metabolism	0.6602	22	489	114
hsa00740	Riboflavin metabolism	0.6766	16	216	50	MTMR6
hsa00290	Valine, leucine and isoleucine biosynthesis	0.6826	10	156	38
hsa00561	Glycerolipid metabolism	0.707	46	1060	253	DGKZ	DGKE	PNLIPRP2
hsa04623	Cytosolic DNA-sensing pathway	0.7164	53	435	126	IKBKG	CCL4
hsa00532	Glycosaminoglycan biosynthesis - chondroitin sulfate	0.7282	20	725	157	CHSY1	CHST3
hsa04614	Renin-angiotensin system	0.7324	17	247	63	CTSA	AGT	ANPEP
hsa04742	Taste transduction	0.741	45	1047	242	GNAS	TAS2R39
hsa00980	Metabolism of xenobiotics by cytochrome P450	0.746	66	841	228	CYP3A4	CYP2C9	GSTO1	GSTO2	CYP2F1	EPHX1
hsa04115	p53 signaling pathway	0.7478	65	698	201	FAS	MDM4	TP53	CDK2
hsa03050	Proteasome	0.749	42	406	114	PSMB7
hsa00510	N-Glycan biosynthesis	0.7692	46	797	181	ALG10B	MAN2A2	MGAT1
hsa00052	Galactose metabolism	0.8004	26	432	112	G6PC
hsa00563	Glycosylphosphatidylinositol(GPI)-anchor biosynthesis	0.8164	24	246	65	PIGL
hsa00410	beta-Alanine metabolism	0.8466	20	437	111	MLYCD
hsa00350	Tyrosine metabolism	0.8594	38	481	122	METTL2B
hsa00982	Drug metabolism - cytochrome P450	0.9106	68	876	227	CYP3A4	CYP2C9	GSTO1	GSTO2
hsa00640	Propanoate metabolism	0.9644	32	565	139	MLYCD
hsa00430	Taurine and hypotaurine metabolism	0.9844	10	86	26
hsa00770	Pantothenate and CoA biosynthesis	0.9992	16	386	90	PANK4
