# Supplementary material for: Insights into Pancreatic Cancer Etiology from Pathway Analysis of Genome-Wide Association Study Data
Source: PLoS One. 2012 Oct 4;7(10):e46887. doi: 10.1371/journal.pone.0046887 (PMC3464266; doi:10.1371/journal.pone.0046887)
Supplement: Table S3 — List of 5,127 genes analyzed in this study. (XLS) [file pone.0046887.s003.xls]

## Sheet: GRASS_meta_p_0305
Gene	Full name	No. of SNPs	No. of eigenSNPs	P value from logistic kernel-machine based test adjusted for age, sex, study, 5 principal components of population	Belonging pathways
ABO	ABO blood group (transferase A, alpha 1-3-N-acetylgalactosaminyltransferase; transferase B, alpha 1-3-galactosyltransferase)	23	5	1.55881e-06	hsa00601
HNF1A	HNF1 homeobox A	16	4	1.69087e-06	hsa04950
OR13C4	olfactory receptor, family 13, subfamily C, member 4	13	4	6.63499e-06	hsa04740
SHH	sonic hedgehog	14	4	8.17687e-06	hsa05217	hsa05200	hsa04340
OR13C3	olfactory receptor, family 13, subfamily C, member 3	14	4	1.02974e-05	hsa04740
HNF4G	hepatocyte nuclear factor 4, gamma	14	5	2.61691e-05	hsa04950
MYC	v-myc myelocytomatosis viral oncogene homolog (avian)	4	1	2.73376e-05	hsa05222	hsa05221	hsa05220	hsa05219	hsa05216	hsa05213	hsa05210	hsa05200	hsa04630	hsa04350	hsa04310	hsa04110	hsa04012	hsa04010
NR5A2	nuclear receptor subfamily 5, group A, member 2	55	12	6.75816e-05	hsa04950
ADPGK	ADP-dependent glucokinase	8	3	7.91548e-05	hsa00010
ABL1	c-abl oncogene 1, non-receptor tyrosine kinase	30	7	8.95048e-05	hsa05416	hsa05220	hsa05200	hsa05131	hsa05130	hsa04722	hsa04360	hsa04110	hsa04012
OR1L6	olfactory receptor, family 1, subfamily L, member 6	1	1	0.000134431	hsa04740
OR1L4	olfactory receptor, family 1, subfamily L, member 4	1	1	0.000134431	hsa04740
EHD1	EH-domain containing 1	6	3	0.000182953	hsa04144
CAB39L	calcium binding protein 39-like	33	7	0.000277792	hsa04150
ATP5E	ATP synthase, H+ transporting, mitochondrial F1 complex, epsilon subunit	6	2	0.000507072	hsa05016	hsa05012	hsa05010	hsa00190
RAB8A	RAB8A, member RAS oncogene family	10	3	0.000554343	hsa04972
TUBB1	tubulin, beta 1	6	2	0.000637283	hsa05130	hsa04540	hsa04145
SLC26A7	solute carrier family 26, member 7	29	7	0.000686284	hsa04971
ALOX5	arachidonate 5-lipoxygenase	21	5	0.000733413	hsa00590
GPX2	glutathione peroxidase 2 (gastrointestinal)	10	4	0.000744796	hsa00590	hsa00480
BLVRB	biliverdin reductase B (flavin reductase (NADPH))	5	2	0.000749623	hsa00860
TLR3	toll-like receptor 3	16	5	0.000794912	hsa04620
CTRB1	chymotrypsinogen B1	6	2	0.00101615	hsa04972
NNT	nicotinamide nucleotide transhydrogenase	5	2	0.00102142	hsa00760
CHERP	calcium homeostasis endoplasmic reticulum protein	6	3	0.00103032	hsa03040
DAPK3	death-associated protein kinase 3	9	3	0.00106026	hsa05219	hsa05200
ADA	adenosine deaminase	10	3	0.00109839	hsa05340	hsa00230
MUC2	mucin 2, oligomeric mucus/gel-forming	14	3	0.00109872	hsa05146	hsa05110
GSR	glutathione reductase	10	3	0.00111332	hsa00480
ST3GAL4	ST3 beta-galactoside alpha-2,3-sialyltransferase 4	28	6	0.00116771	hsa00601
RPS9	ribosomal protein S9	7	4	0.00123014	hsa03010
NPC1	Niemann-Pick disease, type C1	14	3	0.00124302	hsa04142
BCAR1	breast cancer anti-estrogen resistance 1	11	4	0.00131841	hsa05100	hsa04810	hsa04670	hsa04510	hsa04062
CCKBR	cholecystokinin B receptor	18	5	0.00133274	hsa04971	hsa04080	hsa04020
HBA2	hemoglobin, alpha 2	6	2	0.00151885	hsa05144
HBA1	hemoglobin, alpha 1	6	2	0.00151885	hsa05144
FLOT2	flotillin 2	5	2	0.00157635	hsa04910
OR9G1	olfactory receptor, family 9, subfamily G, member 1	9	3	0.0016437	hsa04740
RELN	reelin	174	29	0.0017824	hsa04512	hsa04510
AP1S3	adaptor-related protein complex 1, sigma 3 subunit	14	4	0.00178736	hsa04142
ITPR2	inositol 1,4,5-trisphosphate receptor, type 2	155	26	0.00184618	hsa05010	hsa04972	hsa04971	hsa04970	hsa04912	hsa04730	hsa04720	hsa04540	hsa04270	hsa04114	hsa04070	hsa04020
TUBA3E	tubulin, alpha 3e	2	1	0.00208647	hsa05130	hsa04540	hsa04145
SMPD4	sphingomyelin phosphodiesterase 4, neutral membrane (neutral sphingomyelinase-3)	2	1	0.00208647	hsa00600
MTMR6	myotubularin related protein 6	7	1	0.00208789	hsa00740	hsa00051
LPAR1	lysophosphatidic acid receptor 1	59	11	0.00212788	hsa04540	hsa04080
OR2G3	olfactory receptor, family 2, subfamily G, member 3	13	4	0.00212914	hsa04740
CCL18	chemokine (C-C motif) ligand 18 (pulmonary and activation-regulated)	9	3	0.00214839	hsa04062	hsa04060
TM7SF2	transmembrane 7 superfamily member 2	8	2	0.00228512	hsa00100
OR2G2	olfactory receptor, family 2, subfamily G, member 2	12	4	0.00236853	hsa04740
HSPG2	heparan sulfate proteoglycan 2	26	6	0.00242556	hsa04512
APP	amyloid beta (A4) precursor protein	57	11	0.00273335	hsa05010
FAU	Finkel-Biskis-Reilly murine sarcoma virus (FBR-MuSV) ubiquitously expressed	8	2	0.00280348	hsa03010
LSM4	LSM4 homolog, U6 small nuclear RNA associated (S. cerevisiae)	11	3	0.00290826	hsa03040	hsa03018
ROBO2	roundabout, axon guidance receptor, homolog 2 (Drosophila)	151	26	0.00294297	hsa04360
WARS	tryptophanyl-tRNA synthetase	8	2	0.00299276	hsa00970	hsa00380
BCAS2	breast carcinoma amplified sequence 2	2	1	0.00315755	hsa03040
CHRM5	cholinergic receptor, muscarinic 5	19	4	0.00317611	hsa04810	hsa04080	hsa04020
ITGAV	integrin, alpha V (vitronectin receptor, alpha polypeptide, antigen CD51)	15	4	0.00327078	hsa05414	hsa05412	hsa05410	hsa05222	hsa05200	hsa04810	hsa04514	hsa04512	hsa04510	hsa04145
LILRB3	leukocyte immunoglobulin-like receptor, subfamily B (with TM and ITIM domains), member 3	6	2	0.00391159	hsa04662
FXYD2	FXYD domain containing ion transport regulator 2	25	8	0.0039794	hsa04972	hsa04970	hsa04964	hsa04960	hsa04260
ATP2B1	ATPase, Ca++ transporting, plasma membrane 1	13	4	0.00449117	hsa04972	hsa04970	hsa04020
OR1L3	olfactory receptor, family 1, subfamily L, member 3	4	2	0.00461477	hsa04740
OR1L1	olfactory receptor, family 1, subfamily L, member 1	4	2	0.00461477	hsa04740
ABCD3	ATP-binding cassette, sub-family D (ALD), member 3	11	2	0.00471652	hsa04146	hsa02010
CYP3A4	cytochrome P450, family 3, subfamily A, polypeptide 4	1	1	0.0047628	hsa00983	hsa00982	hsa00980	hsa00830	hsa00591	hsa00140
SYNJ2	synaptojanin 2	39	9	0.00478959	hsa04070	hsa00562
DUSP7	dual specificity phosphatase 7	3	1	0.00495094	hsa04010
FUT3	fucosyltransferase 3 (galactoside 3(4)-L-fucosyltransferase, Lewis blood group)	12	4	0.00495109	hsa00601
NMUR1	neuromedin U receptor 1	9	3	0.00500056	hsa04080
SDC3	syndecan 3	26	9	0.00512142	hsa05144	hsa04514	hsa04512
SSTR3	somatostatin receptor 3	12	4	0.00513701	hsa04080
OR8B8	olfactory receptor, family 8, subfamily B, member 8	9	3	0.00523306	hsa04740
HLA-DOB	major histocompatibility complex, class II, DO beta	41	7	0.00528745	hsa05416	hsa05332	hsa05330	hsa05322	hsa05320	hsa05310	hsa05140	hsa04940	hsa04672	hsa04612	hsa04514	hsa04145
RPL23	ribosomal protein L23	7	3	0.00533345	hsa03010
OR2H1	olfactory receptor, family 2, subfamily H, member 1	8	2	0.00536883	hsa04740
FASLG	Fas ligand (TNF superfamily, member 6)	10	3	0.00553294	hsa05332	hsa05330	hsa05320	hsa05200	hsa05142	hsa04940	hsa04722	hsa04650	hsa04210	hsa04060	hsa04010
CCL3	chemokine (C-C motif) ligand 3	11	2	0.00559428	hsa05142	hsa04620	hsa04062	hsa04060
IL22RA2	interleukin 22 receptor, alpha 2	11	4	0.00561634	hsa04630	hsa04060
OR13C8	olfactory receptor, family 13, subfamily C, member 8	9	3	0.00580142	hsa04740
SYVN1	synovial apoptosis inhibitor 1, synoviolin	8	2	0.00583391	hsa04141	hsa04120
CAMKK2	calcium/calmodulin-dependent protein kinase kinase 2, beta	17	5	0.00592499	hsa04920
TLR7	toll-like receptor 7	19	5	0.00607258	hsa04620
F2RL3	coagulation factor II (thrombin) receptor-like 3	6	2	0.00607854	hsa04080
CBLC	Cas-Br-M (murine) ecotropic retroviral transforming sequence c	3	1	0.00609782	hsa05220	hsa05200	hsa05100	hsa04910	hsa04660	hsa04630	hsa04144	hsa04120	hsa04012
RAF1	v-raf-1 murine leukemia viral oncogene homolog 1	22	4	0.00629824	hsa5223	hsa5221	hsa522	hsa5219	hsa5218	hsa5215	hsa5214	hsa5213	hsa5212	hsa5211	hsa521	hsa52	hsa4916	hsa4914	hsa4912
					hsa491	hsa481	hsa473	hsa4722	hsa472	hsa4666	hsa4664	hsa4662	hsa466	hsa465	hsa454	hsa451	hsa437	hsa427	hsa462
					hsa412	hsa41
RPL11	ribosomal protein L11	7	2	0.00642313	hsa03010
EDNRA	endothelin receptor type A	19	6	0.00646927	hsa04270	hsa04080	hsa04020
OR13C5	olfactory receptor, family 13, subfamily C, member 5	12	2	0.00678096	hsa04740
XBP1	X-box binding protein 1	4	1	0.00684601	hsa04141
AQP1	aquaporin 1 (Colton blood group)	15	5	0.0069546	hsa04964
NOX1	NADPH oxidase 1	4	2	0.00702078	hsa04670	hsa04145
PLTP	phospholipid transfer protein	6	3	0.00716109	hsa03320
TNFSF11	tumor necrosis factor (ligand) superfamily, member 11	16	4	0.00717313	hsa04060
METTL2B	methyltransferase like 2B	2	1	0.00739441	hsa00450	hsa00350	hsa00340
INADL	InaD-like (Drosophila)	88	16	0.00747016	hsa04530
WWP1	WW domain containing E3 ubiquitin protein ligase 1	7	3	0.00769452	hsa04144	hsa04120
MBOAT7	membrane bound O-acyltransferase domain containing 7	11	4	0.00774971	hsa00564
TAOK3	TAO kinase 3	25	5	0.00783983	hsa04010
PPARG	peroxisome proliferator-activated receptor gamma	33	6	0.00785256	hsa05216	hsa05200	hsa05016	hsa03320
TAP2	transporter 2, ATP-binding cassette, sub-family B (MDR/TAP)	52	10	0.00825361	hsa05340	hsa04612	hsa04145	hsa02010
ZFYVE20	zinc finger, FYVE domain containing 20	8	3	0.00827257	hsa04144
OR1C1	olfactory receptor, family 1, subfamily C, member 1	10	4	0.00829394	hsa04740
TFDP1	transcription factor Dp-1	12	4	0.00838194	hsa04350	hsa04110
ITPKB	inositol-trisphosphate 3-kinase B	26	7	0.0083867	hsa04070	hsa04020	hsa00562
P2RX4	purinergic receptor P2X, ligand-gated ion channel, 4	14	4	0.00840872	hsa04080	hsa04020
OR13C2	olfactory receptor, family 13, subfamily C, member 2	10	2	0.00866864	hsa04740
ACTN1	actinin, alpha 1	52	11	0.00878034	hsa05412	hsa05322	hsa05146	hsa04810	hsa04670	hsa04530	hsa04520	hsa04510
OR1N2	olfactory receptor, family 1, subfamily N, member 2	18	3	0.00880399	hsa04740
OR9G4	olfactory receptor, family 9, subfamily G, member 4	4	1	0.00892932	hsa04740
DUSP5	dual specificity phosphatase 5	7	2	0.00901877	hsa04010
AKT3	v-akt murine thymoma viral oncogene homolog 3 (protein kinase B, gamma)	21	5	0.00916748	hsa5223	hsa5222	hsa5221	hsa522	hsa5218	hsa5215	hsa5214	hsa5213	hsa5212	hsa5211	hsa521	hsa52	hsa5142	hsa492	hsa4914
					hsa491	hsa4722	hsa4666	hsa4664	hsa4662	hsa466	hsa463	hsa462	hsa453	hsa451	hsa437	hsa421	hsa415	hsa462	hsa412
					hsa41
CTSZ	cathepsin Z	8	3	0.00934122	hsa04142
ATP1A4	ATPase, Na+/K+ transporting, alpha 4 polypeptide	37	10	0.00936963	hsa04972	hsa04971	hsa04970	hsa04964	hsa04960	hsa04260
OPRK1	opioid receptor, kappa 1	23	6	0.00951587	hsa04080
CHST6	carbohydrate (N-acetylglucosamine 6-O) sulfotransferase 6	7	3	0.00953444	hsa00533
OR1L8	olfactory receptor, family 1, subfamily L, member 8	21	4	0.00954273	hsa04740
CCL28	chemokine (C-C motif) ligand 28	4	1	0.00973298	hsa04672	hsa04062	hsa04060
FLNB	filamin B, beta	35	7	0.00980859	hsa04510	hsa04010
SEMA3D	sema domain, immunoglobulin domain (Ig), short basic domain, secreted, (semaphorin) 3D	24	6	0.010051	hsa04360
SCLY	selenocysteine lyase	12	4	0.0102278	hsa00450
PKM2	pyruvate kinase, muscle	2	1	0.0102755	hsa04930	hsa00620	hsa00230	hsa00010
SRP9	signal recognition particle 9kDa	10	3	0.0103617	hsa03060
TRAF4	TNF receptor-associated factor 4	6	2	0.0104323	hsa05222	hsa05200
SRGAP1	SLIT-ROBO Rho GTPase activating protein 1	53	11	0.0104962	hsa04360
LAMA3	laminin, alpha 3	16	4	0.0105804	hsa05222	hsa05200	hsa05146	hsa04512	hsa04510
GZMA	granzyme A (granzyme 1, cytotoxic T-lymphocyte-associated serine esterase 3)	5	2	0.0106017	hsa04080
POLR2B	polymerase (RNA) II (DNA directed) polypeptide B, 140kDa	27	6	0.0110442	hsa05016	hsa03020	hsa00240	hsa00230
RPA1	replication protein A1, 70kDa	25	6	0.0113627	hsa03440	hsa03430	hsa03420	hsa03030
DGKZ	diacylglycerol kinase, zeta	1	1	0.0113694	hsa04070	hsa00564	hsa00561
OR13C9	olfactory receptor, family 13, subfamily C, member 9	9	2	0.0114491	hsa04740
ADCY9	adenylate cyclase 9	76	16	0.011879	hsa5414	hsa511	hsa4972	hsa4971	hsa497	hsa4962	hsa4916	hsa4914	hsa4912	hsa454	hsa427	hsa4114	hsa462	hsa42	hsa23
IKBKG	inhibitor of kappa light polypeptide gene enhancer in B-cells, kinase gamma	1	1	0.0125664	hsa534	hsa5222	hsa5221	hsa522	hsa5215	hsa5212	hsa52	hsa5142	hsa5131	hsa512	hsa492	hsa4662	hsa466	hsa4623	hsa4622
					hsa4621	hsa462	hsa421	hsa462	hsa41
G6PD	glucose-6-phosphate dehydrogenase	1	1	0.0125664	hsa00480	hsa00030
PDX1	pancreatic and duodenal homeobox 1	11	4	0.0127298	hsa04950	hsa04930
ACSM4	acyl-CoA synthetase medium-chain family member 4	7	2	0.0131211	hsa00650
DGKE	diacylglycerol kinase, epsilon 64kDa	9	3	0.0131347	hsa04070	hsa00564	hsa00561
RAC2	ras-related C3 botulinum toxin substrate 2 (rho family, small GTP binding protein Rac2)	15	5	0.0133633	hsa5416	hsa5212	hsa521	hsa52	hsa481	hsa467	hsa4666	hsa4664	hsa4662	hsa465	hsa452	hsa451	hsa437	hsa436	hsa431
					hsa462	hsa41
RABEP1	rabaptin, RAB GTPase binding effector protein 1	19	4	0.0134087	hsa04144
QPRT	quinolinate phosphoribosyltransferase	6	3	0.0135688	hsa00760
IL29	interleukin 29 (interferon, lambda 1)	2	1	0.0135728	hsa04630	hsa04060
OR1N1	olfactory receptor, family 1, subfamily N, member 1	8	3	0.0135796	hsa04740
FAS	Fas (TNF receptor superfamily, member 6)	23	4	0.0136043	hsa05332	hsa05330	hsa05320	hsa05200	hsa05142	hsa05010	hsa04940	hsa04650	hsa04210	hsa04115	hsa04060	hsa04010
ABCD4	ATP-binding cassette, sub-family D (ALD), member 4	8	2	0.0137983	hsa04146	hsa02010
CD70	CD70 molecule	11	3	0.01391	hsa04060
OR10P1	olfactory receptor, family 10, subfamily P, member 1	18	4	0.0141219	hsa04740
YWHAQ	tyrosine 3-monooxygenase/tryptophan 5-monooxygenase activation protein, theta polypeptide	13	4	0.0141902	hsa05130	hsa04722	hsa04114	hsa04110
RFXANK	regulatory factor X-associated ankyrin-containing protein	5	2	0.0144879	hsa05340	hsa04612
F13A1	coagulation factor XIII, A1 polypeptide	112	26	0.0148833	hsa04610
CHP	Calcium-binding protein p22	9	3	0.014912	hsa05014	hsa05010	hsa04720	hsa04662	hsa04660	hsa04650	hsa04370	hsa04360	hsa04310	hsa04210	hsa04114	hsa04020	hsa04010
XRN2	5'-3' exoribonuclease 2	15	4	0.0155417	hsa03018
ATP1B2	ATPase, Na+/K+ transporting, beta 2 polypeptide	10	3	0.015546	hsa04972	hsa04971	hsa04970	hsa04964	hsa04960	hsa04260
ATP6V0D2	ATPase, H+ transporting, lysosomal 38kDa, V0 subunit d2	20	5	0.0156164	hsa05120	hsa05110	hsa04966	hsa04145	hsa04142	hsa00190
S1PR2	sphingosine-1-phosphate receptor 2	10	3	0.0156982	hsa04080
PNLIPRP2	pancreatic lipase-related protein 2	23	6	0.0157398	hsa04972	hsa00561
AMACR	alpha-methylacyl-CoA racemase	17	4	0.0159006	hsa04146	hsa00120
FGF13	fibroblast growth factor 13	6	2	0.0159713	hsa05218	hsa05200	hsa04810	hsa04010
OR13A1	olfactory receptor, family 13, subfamily A, member 1	7	2	0.0160955	hsa04740
RPL32	ribosomal protein L32	10	3	0.0163622	hsa03010
SETDB2	SET domain, bifurcated 2	18	4	0.0164254	hsa00310
ACSL6	acyl-CoA synthetase long-chain family member 6	12	3	0.0164704	hsa04920	hsa04146	hsa03320	hsa00071
UBA2	ubiquitin-like modifier activating enzyme 2	6	2	0.0164985	hsa04120
GTF2H3	general transcription factor IIH, polypeptide 3, 34kDa	4	1	0.0171045	hsa03420	hsa03022
DOCK1	dedicator of cytokinesis 1	178	35	0.0171071	hsa05131	hsa05100	hsa04810	hsa04510
AXIN1	axin 1	24	5	0.0171442	hsa05217	hsa05213	hsa05210	hsa05200	hsa04310
GMPS	guanine monphosphate synthetase	6	2	0.0172642	hsa00983	hsa00230
TNFRSF9	tumor necrosis factor receptor superfamily, member 9	6	1	0.0175187	hsa04060
MAML1	mastermind-like 1 (Drosophila)	5	2	0.0177626	hsa04330
NARS2	asparaginyl-tRNA synthetase 2, mitochondrial (putative)	16	3	0.0181308	hsa00970
SEC62	SEC62 homolog (S. cerevisiae)	14	4	0.0183098	hsa04141	hsa03060
CYP2C9	cytochrome P450, family 2, subfamily C, polypeptide 9	15	5	0.0183196	hsa00982	hsa00980	hsa00830	hsa00591	hsa00590
ATP6V0A4	ATPase, H+ transporting, lysosomal V0 subunit a4	45	14	0.0183545	hsa05120	hsa05110	hsa04966	hsa04145	hsa04142	hsa00190
PDE6D	phosphodiesterase 6D, cGMP-specific, rod, delta	10	3	0.0183825	hsa00230
OR1J4	olfactory receptor, family 1, subfamily J, member 4	11	3	0.0185335	hsa04740
WASL	Wiskott-Aldrich syndrome-like	11	3	0.0185617	hsa05131	hsa05130	hsa05100	hsa04810	hsa04666	hsa04520	hsa04062
IL22RA1	interleukin 22 receptor, alpha 1	21	5	0.0185672	hsa04630	hsa04060
GALNT5	UDP-N-acetyl-alpha-D-galactosamine:polypeptide N-acetylgalactosaminyltransferase 5 (GalNAc-T5)	11	4	0.0186547	hsa00512
CNGA4	cyclic nucleotide gated channel alpha 4	13	3	0.0189011	hsa04740
SOCS7	suppressor of cytokine signaling 7	7	2	0.0191969	hsa04630
KCNMA1	potassium large conductance calcium-activated channel, subfamily M, alpha member 1	204	38	0.0194104	hsa04972	hsa04970	hsa04270
EXOSC6	exosome component 6	1	1	0.0194606	hsa03018
AARS	alanyl-tRNA synthetase	1	1	0.0194606	hsa00970
OR10C1	olfactory receptor, family 10, subfamily C, member 1	9	3	0.0195167	hsa04740
GAB1	GRB2-associated binding protein 1	19	4	0.0195383	hsa05211	hsa05100	hsa04722	hsa04012
GALC	galactosylceramidase	17	5	0.0196387	hsa04142	hsa00600
SSTR2	somatostatin receptor 2	6	2	0.0197625	hsa04971	hsa04080
IL6ST	interleukin 6 signal transducer (gp130, oncostatin M receptor)	13	4	0.0197725	hsa04630	hsa04060
GNGT2	guanine nucleotide binding protein (G protein), gamma transducing activity polypeptide 2	8	3	0.0198648	hsa04062
ROBO1	roundabout, axon guidance receptor, homolog 1 (Drosophila)	119	18	0.0199942	hsa04360
PLXNA1	plexin A1	10	3	0.0201425	hsa04360
PIGL	phosphatidylinositol glycan anchor biosynthesis, class L	11	2	0.0201676	hsa00563
FUT6	fucosyltransferase 6 (alpha (1,3) fucosyltransferase)	9	3	0.0201761	hsa00601
ITPA	inosine triphosphatase (nucleoside triphosphate pyrophosphatase)	16	4	0.0202075	hsa00983	hsa00240	hsa00230
DNAJC5	DnaJ (Hsp40) homolog, subfamily C, member 5	10	3	0.0205768	hsa04141
ATF4	activating transcription factor 4 (tax-responsive enhancer element B67)	5	1	0.0205962	hsa05215	hsa04912	hsa04722	hsa04720	hsa04141	hsa04010
MYO10	myosin X	104	23	0.0208073	hsa04666
ALG10B	asparagine-linked glycosylation 10, alpha-1,2-glucosyltransferase homolog B (yeast)	5	2	0.0212991	hsa00510
CSNK2B	casein kinase 2, beta polypeptide	11	3	0.0215468	hsa04530	hsa04520	hsa04310
OR1J2	olfactory receptor, family 1, subfamily J, member 2	14	3	0.0216386	hsa04740
OR1M1	olfactory receptor, family 1, subfamily M, member 1	8	2	0.0218814	hsa04740
IL28RA	interleukin 28 receptor, alpha (interferon, lambda receptor)	25	8	0.0219652	hsa04630	hsa04060
OR5M11	olfactory receptor, family 5, subfamily M, member 11	10	3	0.0220655	hsa04740
F5	coagulation factor V (proaccelerin, labile factor)	40	9	0.0221972	hsa04610
DNAI2	dynein, axonemal, intermediate chain 2	18	5	0.0222068	hsa05016
ARHGDIB	Rho GDP dissociation inhibitor (GDI) beta	20	5	0.0222176	hsa04962	hsa04722
INPP4B	inositol polyphosphate-4-phosphatase, type II, 105kDa	114	18	0.0223365	hsa04070	hsa00562
NUDT2	nudix (nucleoside diphosphate linked moiety X)-type motif 2	5	2	0.022833	hsa00240	hsa00230
MDM4	Mdm4 p53 binding protein homolog (mouse)	4	2	0.023596	hsa04115
CUL3	cullin 3	16	4	0.023934	hsa04120
BMPR2	bone morphogenetic protein receptor, type II (serine/threonine kinase)	17	4	0.0240179	hsa04350	hsa04060
CHSY1	chondroitin sulfate synthase 1	25	6	0.0243243	hsa00532
NLGN3	neuroligin 3	9	3	0.0249514	hsa04514
KCNMB2	potassium large conductance calcium-activated channel, subfamily M, beta member 2	72	13	0.0256558	hsa04270
OR13F1	olfactory receptor, family 13, subfamily F, member 1	12	4	0.0256769	hsa04740
FLNA	filamin A, alpha	2	1	0.0257089	hsa04510	hsa04010
UBE2E1	ubiquitin-conjugating enzyme E2E 1	18	4	0.0258777	hsa04141	hsa04120
RPL34	ribosomal protein L34	4	2	0.0260479	hsa03010
GRK6	G protein-coupled receptor kinase 6	4	1	0.0260753	hsa04144	hsa04062
AMPD1	adenosine monophosphate deaminase 1	8	2	0.0260834	hsa00230
MLYCD	malonyl-CoA decarboxylase	12	4	0.0263766	hsa04146	hsa00640	hsa00410
PSTK	phosphoseryl-tRNA kinase	9	2	0.0266175	hsa00970
RPS23	ribosomal protein S23	7	2	0.026724	hsa03010
HNF1B	HNF1 homeobox B	31	9	0.0267277	hsa04950
YWHAH	tyrosine 3-monooxygenase/tryptophan 5-monooxygenase activation protein, eta polypeptide	15	4	0.0267736	hsa04722	hsa04114	hsa04110
OR52W1	olfactory receptor, family 52, subfamily W, member 1	11	3	0.027034	hsa04740
STAM2	signal transducing adaptor molecule (SH3 domain and ITAM motif) 2	7	2	0.0273008	hsa04630	hsa04144
CDC23	cell division cycle 23 homolog (S. cerevisiae)	2	1	0.0275776	hsa04914	hsa04120	hsa04114	hsa04110
GPI	glucose-6-phosphate isomerase	4	2	0.0275821	hsa00520	hsa00500	hsa00030	hsa00010
GSTO1	glutathione S-transferase omega 1	4	2	0.0277324	hsa00982	hsa00980	hsa00480
SFTPD	surfactant protein D	14	3	0.0280064	hsa04145
HGF	hepatocyte growth factor (hepapoietin A; scatter factor)	17	4	0.0281953	hsa05218	hsa05211	hsa05200	hsa05144	hsa04510	hsa04060
NRAS	neuroblastoma RAS viral (v-ras) oncogene homolog	8	2	0.0283184	hsa5223	hsa5221	hsa522	hsa5219	hsa5218	hsa5216	hsa5215	hsa5214	hsa5213	hsa5211	hsa52	hsa4916	hsa4912	hsa491	hsa481
					hsa473	hsa4722	hsa472	hsa4664	hsa4662	hsa466	hsa465	hsa454	hsa453	hsa437	hsa436	hsa462	hsa412	hsa41
CTSA	cathepsin A	8	3	0.0283248	hsa04614	hsa04142
LTC4S	leukotriene C4 synthase	3	1	0.028376	hsa00590
PLCD1	phospholipase C, delta 1	9	2	0.0284982	hsa04070	hsa04020	hsa00562
PML	promyelocytic leukemia	13	3	0.0285244	hsa05221	hsa05200	hsa04144	hsa04120
SFRP5	secreted frizzled-related protein 5	7	2	0.0286517	hsa04310
PHOSPHO1	phosphatase, orphan 1	9	4	0.0288334	hsa00564
GSTO2	glutathione S-transferase omega 2	6	2	0.0293862	hsa00982	hsa00980	hsa00480
STX11	syntaxin 11	12	3	0.0294826	hsa04130
DNAJB1	DnaJ (Hsp40) homolog, subfamily B, member 1	5	2	0.0298303	hsa04141
EPHA2	EPH receptor A2	12	3	0.029833	hsa04360
OR10H4	olfactory receptor, family 10, subfamily H, member 4	9	3	0.0300342	hsa04740
TRAM1	translocation associated membrane protein 1	5	3	0.0300933	hsa04141
CYP2U1	cytochrome P450, family 2, subfamily U, polypeptide 1	8	2	0.0303781	hsa00590
CNGA1	cyclic nucleotide gated channel alpha 1	4	2	0.0304844	hsa04744
CYP2F1	cytochrome P450, family 2, subfamily F, polypeptide 1	7	2	0.0305898	hsa00980
IFNGR1	interferon gamma receptor 1	10	4	0.0307139	hsa05142	hsa05140	hsa04650	hsa04630	hsa04060
ALPP	alkaline phosphatase, placental	5	1	0.0310373	hsa00790
AGT	angiotensinogen (serpin peptidase inhibitor, clade A, member 8)	22	5	0.0311103	hsa04614
EGLN1	egl nine homolog 1 (C. elegans)	10	3	0.0312007	hsa05211	hsa05200
PIGR	polymeric immunoglobulin receptor	6	2	0.0312034	hsa04672
GABRG1	gamma-aminobutyric acid (GABA) A receptor, gamma 1	4	2	0.0312203	hsa04080
NANS	N-acetylneuraminic acid synthase	9	3	0.0312708	hsa00520
GUCY1A2	guanylate cyclase 1, soluble, alpha 2	85	14	0.0314	hsa04970	hsa04730	hsa04540	hsa04270	hsa00230
NEUROG3	neurogenin 3	17	5	0.0315644	hsa04950
GNAS	GNAS complex locus	15	4	0.0317541	hsa5414	hsa5146	hsa5142	hsa511	hsa4972	hsa4971	hsa497	hsa4962	hsa4916	hsa4912	hsa4742	hsa473	hsa454	hsa427	hsa42
CTNNA2	catenin (cadherin-associated protein), alpha 2	362	59	0.0322858	hsa05412	hsa05213	hsa05200	hsa05100	hsa04670	hsa04530	hsa04520
G6PC	glucose-6-phosphatase, catalytic subunit	7	2	0.0322968	hsa04920	hsa04910	hsa00500	hsa00052	hsa00010
SPN	sialophorin	9	3	0.0325627	hsa04514
SLC11A2	solute carrier family 11 (proton-coupled divalent metal ion transporters), member 2	7	2	0.0327593	hsa04142
CD59	CD59 molecule, complement regulatory protein	26	5	0.032784	hsa04640	hsa04610
GLT25D1	glycosyltransferase 25 domain containing 1	13	4	0.0328024	hsa00310
DIAPH2	diaphanous homolog 2 (Drosophila)	60	10	0.0328116	hsa04810
REST	RE1-silencing transcription factor	7	2	0.0329803	hsa05016
UBE2L6	ubiquitin-conjugating enzyme E2L 6	6	2	0.0333433	hsa05012	hsa04120
IL12RB1	interleukin 12 receptor, beta 1	13	3	0.0334796	hsa04630	hsa04060
PRPS2	phosphoribosyl pyrophosphate synthetase 2	21	6	0.0336322	hsa00230	hsa00030
ANPEP	alanyl (membrane) aminopeptidase	18	6	0.0338753	hsa04640	hsa04614	hsa00480
UBE2A	ubiquitin-conjugating enzyme E2A	8	3	0.0339405	hsa04120
MAN2A2	mannosidase, alpha, class 2A, member 2	5	2	0.033952	hsa00510
DUSP4	dual specificity phosphatase 4	7	2	0.0341107	hsa04010
HHIP	hedgehog interacting protein	16	3	0.0343699	hsa05217	hsa05200	hsa04340
POLR2D	polymerase (RNA) II (DNA directed) polypeptide D	6	2	0.0345162	hsa05016	hsa03020	hsa00240	hsa00230
IL13RA1	interleukin 13 receptor, alpha 1	7	2	0.0345983	hsa04630	hsa04060
NRXN2	neurexin 2	10	3	0.0346493	hsa04514
MLH3	mutL homolog 3 (E. coli)	2	1	0.0348899	hsa03430
PLA2G2A	phospholipase A2, group IIA (platelets, synovial fluid)	14	5	0.0349375	hsa04972	hsa04912	hsa04730	hsa04664	hsa04370	hsa04270	hsa04010	hsa00592	hsa00591	hsa00590	hsa00565	hsa00564
EXOSC2	exosome component 2	8	3	0.0350277	hsa03018
OR10G3	olfactory receptor, family 10, subfamily G, member 3	15	4	0.0350636	hsa04740
TGFA	transforming growth factor, alpha	37	8	0.0353507	hsa05223	hsa05215	hsa05214	hsa05212	hsa05211	hsa05200	hsa04012
ESPL1	extra spindle pole bodies homolog 1 (S. cerevisiae)	5	1	0.0354205	hsa04114	hsa04110
ATP5B	ATP synthase, H+ transporting, mitochondrial F1 complex, beta polypeptide	4	2	0.0354407	hsa05016	hsa05012	hsa05010	hsa00190
IL15RA	interleukin 15 receptor, alpha	40	10	0.0358214	hsa04672	hsa04630	hsa04060
KCNJ1	potassium inwardly-rectifying channel, subfamily J, member 1	26	8	0.0359696	hsa04971	hsa04960
SEMA6D	sema domain, transmembrane domain (TM), and cytoplasmic domain, (semaphorin) 6D	31	5	0.0359757	hsa04360
CYBB	cytochrome b-245, beta polypeptide	3	1	0.0360674	hsa04670	hsa04145
OR51G1	olfactory receptor, family 51, subfamily G, member 1	27	8	0.0360899	hsa04740
ACSL3	acyl-CoA synthetase long-chain family member 3	19	4	0.0364644	hsa04920	hsa04146	hsa03320	hsa00071
RHOD	ras homolog gene family, member D	4	1	0.0364649	hsa04360
TP53	tumor protein p53	8	3	0.0365941	hsa5223	hsa5222	hsa522	hsa5219	hsa5218	hsa5217	hsa5216	hsa5215	hsa5214	hsa5213	hsa5212	hsa521	hsa52	hsa516	hsa514
					hsa4722	hsa431	hsa421	hsa4115	hsa411	hsa41
HS3ST1	heparan sulfate (glucosamine) 3-O-sulfotransferase 1	17	5	0.0370119	hsa00534
UBE2M	ubiquitin-conjugating enzyme E2M	7	2	0.0370964	hsa04120
OR7G2	olfactory receptor, family 7, subfamily G, member 2	12	4	0.037541	hsa04740
CHMP2A	chromatin modifying protein 2A	6	2	0.0377837	hsa04144
EPHX1	epoxide hydrolase 1, microsomal (xenobiotic)	9	4	0.0379197	hsa00980
NOD1	nucleotide-binding oligomerization domain containing 1	16	4	0.0379985	hsa05131	hsa05120	hsa04621
CSNK1D	casein kinase 1, delta	3	1	0.0382107	hsa04710	hsa04540	hsa04340
OR14A16	olfactory receptor, family 14, subfamily A, member 16	10	3	0.038235	hsa04740
SRC	v-src sarcoma (Schmidt-Ruppin A-2) viral oncogene homolog (avian)	16	5	0.0386048	hsa05120	hsa05100	hsa04912	hsa04540	hsa04530	hsa04520	hsa04510	hsa04370	hsa04144	hsa04012
CCL4	chemokine (C-C motif) ligand 4	6	2	0.038971	hsa04623	hsa04620	hsa04062	hsa04060
GRIK3	glutamate receptor, ionotropic, kainate 3	31	9	0.0392476	hsa04080
SAT2	spermidine/spermine N1-acetyltransferase family member 2	5	2	0.0393102	hsa00330
CLDN7	claudin 7	4	2	0.0400508	hsa04670	hsa04530	hsa04514
KLRC1	killer cell lectin-like receptor subfamily C, member 1	3	1	0.0401319	hsa05332	hsa04650	hsa04612
AP2A2	adaptor-related protein complex 2, alpha 2 subunit	14	3	0.040339	hsa05016	hsa04144
RHOG	ras homolog gene family, member G (rho G)	17	5	0.040769	hsa05131	hsa05100
CALCRL	calcitonin receptor-like	15	3	0.0408536	hsa04270	hsa04080
GNB2	guanine nucleotide binding protein (G protein), beta polypeptide 2	3	1	0.041029	hsa04062
INMT	indolethylamine N-methyltransferase	14	4	0.041193	hsa00380
SEC11A	SEC11 homolog A (S. cerevisiae)	6	2	0.0412981	hsa03060
XCL1	chemokine (C motif) ligand 1	10	3	0.041501	hsa04062	hsa04060
TAS2R39	taste receptor, type 2, member 39	2	1	0.0420511	hsa04742
PANK4	pantothenate kinase 4	7	2	0.0421168	hsa00770
CASP7	caspase 7, apoptosis-related cysteine peptidase	21	6	0.0421713	hsa05010	hsa04210
NDUFB2	NADH dehydrogenase (ubiquinone) 1 beta subcomplex, 2, 8kDa	2	1	0.0425211	hsa05016	hsa05012	hsa05010	hsa00190
CHRNB3	cholinergic receptor, nicotinic, beta 3	3	1	0.0425982	hsa04080
SGCB	sarcoglycan, beta (43kDa dystrophin-associated glycoprotein)	6	2	0.0426002	hsa05416	hsa05414	hsa05412	hsa05410
CLDN11	claudin 11	6	2	0.0426102	hsa04670	hsa04530	hsa04514
OR8U8	olfactory receptor, family 8, subfamily U, member 8	77	9	0.0428482	hsa04740
PSMB7	proteasome (prosome, macropain) subunit, beta type, 7	9	2	0.0428571	hsa03050
MAPK1	mitogen-activated protein kinase 1	11	2	0.0430614	hsa5223	hsa5221	hsa522	hsa5219	hsa5218	hsa5216	hsa5215	hsa5214	hsa5213	hsa5212	hsa5211	hsa521	hsa52	hsa5142	hsa514
					hsa5131	hsa52	hsa51	hsa496	hsa493	hsa4916	hsa4914	hsa4912	hsa491	hsa481	hsa473	hsa4722	hsa472	hsa4666	hsa4664
					hsa4662	hsa466	hsa465	hsa4621	hsa462	hsa454	hsa452	hsa451	hsa437	hsa436	hsa435	hsa432	hsa427	hsa415	hsa4114
					hsa462	hsa412	hsa41
SPDYC	speedy homolog C (Xenopus laevis)	6	2	0.0434857	hsa04914	hsa04114
MGAT1	mannosyl (alpha-1,3-)-glycoprotein beta-1,2-N-acetylglucosaminyltransferase	8	3	0.0438298	hsa00510
OR11A1	olfactory receptor, family 11, subfamily A, member 1	7	2	0.0439978	hsa04740
HRAS	v-Ha-ras Harvey rat sarcoma viral oncogene homolog	2	1	0.0441163	hsa5223	hsa5221	hsa522	hsa5219	hsa5218	hsa5216	hsa5215	hsa5214	hsa5213	hsa5211	hsa52	hsa4916	hsa4912	hsa491	hsa481
					hsa473	hsa4722	hsa472	hsa4664	hsa4662	hsa466	hsa465	hsa454	hsa453	hsa451	hsa437	hsa436	hsa4144	hsa462	hsa412
					hsa41
OR52B2	olfactory receptor, family 52, subfamily B, member 2	12	4	0.0442211	hsa04740
CDK2	cyclin-dependent kinase 2	7	3	0.0444323	hsa05222	hsa05215	hsa05200	hsa04914	hsa04115	hsa04114	hsa04110
S1PR3	sphingosine-1-phosphate receptor 3	14	3	0.0446126	hsa04080
CHST1	carbohydrate (keratan sulfate Gal-6) sulfotransferase 1	12	2	0.0448071	hsa00533
CD22	CD22 molecule	15	5	0.0451121	hsa04662	hsa04640	hsa04514
CHDH	choline dehydrogenase	14	4	0.0452355	hsa00260
TFPI	tissue factor pathway inhibitor (lipoprotein-associated coagulation inhibitor)	11	3	0.0454907	hsa04610
CA6	carbonic anhydrase VI	24	8	0.0455196	hsa00910
MVK	mevalonate kinase	8	2	0.0455735	hsa04146	hsa00900
FCER1G	Fc fragment of IgE, high affinity I, receptor for; gamma polypeptide	15	4	0.0459907	hsa05310	hsa04664	hsa04650
OR5M10	olfactory receptor, family 5, subfamily M, member 10	3	2	0.0460813	hsa04740
CROT	carnitine O-octanoyltransferase	16	4	0.0462328	hsa04146
PLA2G5	phospholipase A2, group V	17	4	0.0463936	hsa04972	hsa04912	hsa04730	hsa04664	hsa04370	hsa04270	hsa04010	hsa00592	hsa00591	hsa00590	hsa00565	hsa00564
NDUFS2	NADH dehydrogenase (ubiquinone) Fe-S protein 2, 49kDa (NADH-coenzyme Q reductase)	17	4	0.0467778	hsa05016	hsa05012	hsa05010	hsa00190
NKX3-1	NK3 homeobox 1	12	4	0.0467884	hsa05215	hsa05200
ACYP1	acylphosphatase 1, erythrocyte (common) type	2	1	0.0468491	hsa00620
KLRC2	killer cell lectin-like receptor subfamily C, member 2	3	1	0.046975	hsa04650	hsa04612
ADI1	acireductone dioxygenase 1	10	3	0.0470613	hsa00270
RBMX	RNA binding motif protein, X-linked	1	1	0.0471641	hsa03040
OR4C46	olfactory receptor, family 4, subfamily C, member 46	4	2	0.0474663	hsa04740
DSC2	desmocollin 2	23	6	0.0475551	hsa05412
IMPDH2	IMP (inosine 5'-monophosphate) dehydrogenase 2	2	1	0.0477524	hsa00983	hsa00230
ADCY3	adenylate cyclase 3	28	4	0.0478653	hsa5414	hsa511	hsa4972	hsa4971	hsa497	hsa4962	hsa4916	hsa4914	hsa4912	hsa474	hsa454	hsa427	hsa4114	hsa462	hsa42
					hsa23
CACYBP	calcyclin binding protein	8	2	0.0478704	hsa04310
OR4A16	olfactory receptor, family 4, subfamily A, member 16	4	1	0.0481393	hsa04740
PRPS1	phosphoribosyl pyrophosphate synthetase 1	2	1	0.0482931	hsa00230	hsa00030
HLA-B	major histocompatibility complex, class I, B	21	6	0.0485324	hsa05416	hsa05332	hsa05330	hsa05320	hsa04940	hsa04650	hsa04612	hsa04514	hsa04145	hsa04144
NAGS	N-acetylglutamate synthase	3	1	0.0486885	hsa00330
PPP2R5B	protein phosphatase 2, regulatory subunit B', beta	4	1	0.0487289	hsa04310	hsa04114
GP6	glycoprotein VI (platelet)	19	5	0.0487641	hsa04512
PRKAB1	protein kinase, AMP-activated, beta 1 non-catalytic subunit	5	1	0.0488481	hsa05410	hsa04920	hsa04910
CHST3	carbohydrate (chondroitin 6) sulfotransferase 3	16	4	0.0489141	hsa00532
TBL1Y	transducin (beta)-like 1, Y-linked	17	3	0.0489196	hsa04310
SLC33A1	solute carrier family 33 (acetyl-CoA transporter), member 1	5	2	0.049043	hsa00604
MYLK3	myosin light chain kinase 3	3	1	0.0490474	hsa04971	hsa04810	hsa04510	hsa04270	hsa04020
CD14	CD14 molecule	10	2	0.0491185	hsa05146	hsa05130	hsa04810	hsa04640	hsa04620	hsa04145	hsa04010
NDUFA2	NADH dehydrogenase (ubiquinone) 1 alpha subcomplex, 2, 8kDa	10	2	0.0491185	hsa05016	hsa05012	hsa05010	hsa00190
HES5	hairy and enhancer of split 5 (Drosophila)	4	2	0.0496404	hsa04330
POLR2A	polymerase (RNA) II (DNA directed) polypeptide A, 220kDa	10	3	0.0497205	hsa05016	hsa03020	hsa00240	hsa00230
CLDN4	claudin 4	4	1	0.0500346	hsa04670	hsa04530	hsa04514
TNFSF13	tumor necrosis factor (ligand) superfamily, member 13	9	3	0.0501216	hsa04672	hsa04060
SLC27A2	solute carrier family 27 (fatty acid transporter), member 2	20	5	0.0501398	hsa04146	hsa03320
GANC	glucosidase, alpha; neutral C	8	3	0.0501825	hsa00500	hsa00052
CD28	CD28 molecule	11	3	0.0502983	hsa05416	hsa05332	hsa05330	hsa05322	hsa05320	hsa04940	hsa04672	hsa04660	hsa04514
TICAM2	toll-like receptor adaptor molecule 2	13	3	0.0507479	hsa04620
NOTCH4	notch 4	47	9	0.051044	hsa04330	hsa04320
APC2	adenomatosis polyposis coli 2	4	2	0.0510666	hsa05217	hsa05213	hsa05210	hsa05200	hsa04810	hsa04310
DNASE2B	deoxyribonuclease II beta	16	3	0.0512075	hsa04142
NLRP1	NLR family, pyrin domain containing 1	17	4	0.0515737	hsa04621
HLA-F	major histocompatibility complex, class I, F	25	4	0.0517049	hsa05416	hsa05332	hsa05330	hsa05320	hsa04940	hsa04612	hsa04514	hsa04145	hsa04144
DRD4	dopamine receptor D4	6	2	0.0519157	hsa04080
PPP1R14A	protein phosphatase 1, regulatory (inhibitor) subunit 14A	4	2	0.0520145	hsa04270
WNT2	wingless-type MMTV integration site family member 2	16	5	0.0520412	hsa05217	hsa05200	hsa04916	hsa04340	hsa04310
JAK2	Janus kinase 2	23	3	0.0521452	hsa05140	hsa04920	hsa04630	hsa04062
MAPKAPK2	mitogen-activated protein kinase-activated protein kinase 2	11	3	0.0521536	hsa04722	hsa04370	hsa04010
SH2B3	SH2B adaptor protein 3	3	1	0.0524069	hsa04722
LAMB4	laminin, beta 4	27	7	0.0525848	hsa05222	hsa05200	hsa05146	hsa04512	hsa04510
M6PR	mannose-6-phosphate receptor (cation dependent)	12	3	0.0527298	hsa04145	hsa04142
SCTR	secretin receptor	24	6	0.052942	hsa04972	hsa04080
PDHB	pyruvate dehydrogenase (lipoamide) beta	4	2	0.0532884	hsa00650	hsa00620	hsa00290	hsa00020	hsa00010
CRYL1	crystallin, lambda 1	38	8	0.0534253	hsa00040
PSMB8	proteasome (prosome, macropain) subunit, beta type, 8 (large multifunctional peptidase 7)	38	8	0.0535412	hsa03050
AOX1	aldehyde oxidase 1	28	6	0.0536321	hsa00982	hsa00760	hsa00380	hsa00350	hsa00280
KCNE2	potassium voltage-gated channel, Isk-related family, member 2	11	4	0.0537764	hsa04971
MTHFD1	methylenetetrahydrofolate dehydrogenase (NADP+ dependent) 1, methenyltetrahydrofolate cyclohydrolase, formyltetrahydrofolate synthetase	14	4	0.0544511	hsa00670	hsa00630
EXOSC7	exosome component 7	7	2	0.0544777	hsa03018
GP5	glycoprotein V (platelet)	2	1	0.0551208	hsa04640	hsa04512
IFNAR1	interferon (alpha, beta and omega) receptor 1	11	3	0.0551593	hsa04650	hsa04630	hsa04620	hsa04060
APOA2	apolipoprotein A-II	17	5	0.0551696	hsa03320
RIPK1	receptor (TNFRSF)-interacting serine-threonine kinase 1	7	4	0.0553932	hsa04623	hsa04622	hsa04620	hsa04210
PIK3R5	phosphoinositide-3-kinase, regulatory subunit 5	16	6	0.0555257	hsa5223	hsa5222	hsa5221	hsa522	hsa5218	hsa5215	hsa5214	hsa5213	hsa5212	hsa5211	hsa521	hsa52	hsa5146	hsa5142	hsa51
					hsa496	hsa493	hsa4914	hsa491	hsa481	hsa4722	hsa467	hsa4666	hsa4664	hsa4662	hsa466	hsa465	hsa463	hsa462	hsa451
					hsa437	hsa421	hsa415	hsa47	hsa462	hsa412
FUT5	fucosyltransferase 5 (alpha (1,3) fucosyltransferase)	9	4	0.0557948	hsa00601
DGKG	diacylglycerol kinase, gamma 90kDa	73	18	0.055837	hsa04070	hsa00564	hsa00561
AVPR2	arginine vasopressin receptor 2	1	1	0.0558408	hsa04962	hsa04080
VPS28	vacuolar protein sorting 28 homolog (S. cerevisiae)	12	2	0.0560362	hsa04144
NFATC2	nuclear factor of activated T-cells, cytoplasmic, calcineurin-dependent 2	42	10	0.0560834	hsa04662	hsa04660	hsa04650	hsa04370	hsa04360	hsa04310	hsa04010
EHD2	EH-domain containing 2	13	4	0.0561393	hsa04144
SGMS1	sphingomyelin synthase 1	72	10	0.056243	hsa00600
SMPD3	sphingomyelin phosphodiesterase 3, neutral membrane (neutral sphingomyelinase II)	19	4	0.0564257	hsa00600
SNF8	SNF8, ESCRT-II complex subunit, homolog (S. cerevisiae)	4	2	0.0564781	hsa04144
GLUD2	glutamate dehydrogenase 2	5	2	0.0567431	hsa04964	hsa00910	hsa00330	hsa00250
OR6S1	olfactory receptor, family 6, subfamily S, member 1	14	4	0.0570252	hsa04740
CADM1	cell adhesion molecule 1	67	10	0.0571469	hsa04514
SGMS2	sphingomyelin synthase 2	7	2	0.0573399	hsa00600
ABCC4	ATP-binding cassette, sub-family C (CFTR/MRP), member 4	119	20	0.0575027	hsa02010
PRKCZ	protein kinase C, zeta	14	3	0.0578673	hsa04930	hsa04910	hsa04530	hsa04144	hsa04062
FUK	fucokinase	3	2	0.0579071	hsa00520	hsa00051
MAP4K2	mitogen-activated protein kinase kinase kinase kinase 2	5	2	0.0579503	hsa04010
OR7G1	olfactory receptor, family 7, subfamily G, member 1	12	3	0.0580175	hsa04740
LAPTM4A	lysosomal protein transmembrane 4 alpha	11	4	0.0580695	hsa04142
HERC4	hect domain and RLD 4	11	3	0.0581267	hsa04120
DNTT	deoxynucleotidyltransferase, terminal	12	3	0.0582517	hsa04640	hsa03450
NDUFS3	NADH dehydrogenase (ubiquinone) Fe-S protein 3, 30kDa (NADH-coenzyme Q reductase)	1	1	0.0587551	hsa05016	hsa05012	hsa05010	hsa00190
ERBB3	v-erb-b2 erythroblastic leukemia viral oncogene homolog 3 (avian)	5	1	0.0588373	hsa04144	hsa04020	hsa04012
WNT10A	wingless-type MMTV integration site family, member 10A	3	2	0.0588803	hsa05217	hsa05200	hsa04916	hsa04340	hsa04310
TNFRSF13C	tumor necrosis factor receptor superfamily, member 13C	4	1	0.05889	hsa05340	hsa04672	hsa04060
MAGI1	membrane associated guanylate kinase, WW and PDZ domain containing 1	203	37	0.0589366	hsa04530
CACNB4	calcium channel, voltage-dependent, beta 4 subunit	27	6	0.0590747	hsa05414	hsa05412	hsa05410	hsa04260	hsa04010
HBD	hemoglobin, delta	7	2	0.0591894	hsa05144
DUSP14	dual specificity phosphatase 14	7	2	0.0598368	hsa04010
CAMK4	calcium/calmodulin-dependent protein kinase IV	62	11	0.0599039	hsa04722	hsa04720	hsa04020
SLC8A3	solute carrier family 8 (sodium/calcium exchanger), member 3	66	13	0.060003	hsa04020
ACP6	acid phosphatase 6, lysophosphatidic	17	4	0.0600354	hsa00740
B4GALT5	UDP-Gal:betaGlcNAc beta 1,4- galactosyltransferase, polypeptide 5	15	4	0.0602096	hsa00512
WNT7A	wingless-type MMTV integration site family, member 7A	29	8	0.0602214	hsa05217	hsa05200	hsa04916	hsa04340	hsa04310
ACY3	aspartoacylase (aminocyclase) 3	10	3	0.060342	hsa00340	hsa00250
BCL10	B-cell CLL/lymphoma 10	16	4	0.0606359	hsa04662	hsa04660
OR5C1	olfactory receptor, family 5, subfamily C, member 1	1	1	0.060775	hsa04740
OR1K1	olfactory receptor, family 1, subfamily K, member 1	1	1	0.060775	hsa04740
RPL38	ribosomal protein L38	9	2	0.0612923	hsa03010
CD33	CD33 molecule	3	1	0.0615884	hsa04640
NEIL2	nei endonuclease VIII-like 2 (E. coli)	35	7	0.0616052	hsa03410
P2RY13	purinergic receptor P2Y, G-protein coupled, 13	10	3	0.0616636	hsa04080
OR4F6	olfactory receptor, family 4, subfamily F, member 6	4	1	0.061926	hsa04740
OR4D2	olfactory receptor, family 4, subfamily D, member 2	14	5	0.0619453	hsa04740
ATP4B	ATPase, H+/K+ exchanging, beta polypeptide	6	3	0.0622864	hsa04971	hsa04966	hsa00190
RPL10L	ribosomal protein L10-like	5	2	0.062687	hsa03010
CKB	creatine kinase, brain	7	3	0.0627662	hsa00330
SEC24B	SEC24 family, member B (S. cerevisiae)	9	2	0.0629881	hsa04141
ALG12	asparagine-linked glycosylation 12, alpha-1,6-mannosyltransferase homolog (S. cerevisiae)	8	2	0.0630524	hsa00510
CDC14A	CDC14 cell division cycle 14 homolog A (S. cerevisiae)	25	4	0.0630667	hsa04110
BIRC6	baculoviral IAP repeat containing 6	16	3	0.0633518	hsa04120
DCC	deleted in colorectal carcinoma	254	35	0.0633689	hsa05210	hsa05200	hsa04360
DRD3	dopamine receptor D3	18	4	0.0633711	hsa04080
CHRNA9	cholinergic receptor, nicotinic, alpha 9	17	5	0.0636275	hsa04080
PLXNA2	plexin A2	69	13	0.0636507	hsa04360
GTF2E1	general transcription factor IIE, polypeptide 1, alpha 56kDa	10	3	0.0641751	hsa03022
AQP4	aquaporin 4	20	6	0.0644358	hsa04962
REN	renin	12	4	0.0645471	hsa04614
THRB	thyroid hormone receptor, beta	132	25	0.0645844	hsa04080
SKP1	S-phase kinase-associated protein 1	9	3	0.0645891	hsa04710	hsa04350	hsa04310	hsa04141	hsa04120	hsa04114	hsa04110
RARS	arginyl-tRNA synthetase	16	4	0.0647532	hsa00970
PRPF38A	PRP38 pre-mRNA processing factor 38 (yeast) domain containing A	2	1	0.065196	hsa03040
OR51G2	olfactory receptor, family 51, subfamily G, member 2	24	8	0.0652889	hsa04740
LYPLA2	lysophospholipase II	3	1	0.0652923	hsa00564
PLA2G12A	phospholipase A2, group XIIA	10	3	0.0654946	hsa04972	hsa04912	hsa04730	hsa04664	hsa04370	hsa04270	hsa04010	hsa00592	hsa00591	hsa00590	hsa00565	hsa00564
SLC17A5	solute carrier family 17 (anion/sugar transporter), member 5	16	4	0.0655746	hsa04142
CD247	CD247 molecule	57	14	0.0657964	hsa05142	hsa04660	hsa04650
PHKA2	phosphorylase kinase, alpha 2 (liver)	2	1	0.0659678	hsa04910	hsa04020
FOS	FBJ murine osteosarcoma viral oncogene homolog	9	3	0.0661454	hsa05210	hsa05200	hsa05142	hsa05140	hsa04662	hsa04660	hsa04620	hsa04010
FAR1	fatty acyl CoA reductase 1	11	4	0.0663429	hsa04146
WASF2	WAS protein family, member 2	8	2	0.0667932	hsa05131	hsa05100	hsa04810	hsa04666	hsa04520
CASP6	caspase 6, apoptosis-related cysteine peptidase	8	2	0.0668677	hsa04210
NCOA4	nuclear receptor coactivator 4	9	3	0.0669547	hsa05216	hsa05200
SP1	Sp1 transcription factor	6	3	0.067153	hsa05016	hsa04350
CCS	copper chaperone for superoxide dismutase	2	1	0.0672918	hsa05014
TAP1	transporter 1, ATP-binding cassette, sub-family B (MDR/TAP)	40	8	0.0674553	hsa05340	hsa04612	hsa04145	hsa02010
HLA-DOA	major histocompatibility complex, class II, DO alpha	34	8	0.0678947	hsa05416	hsa05332	hsa05330	hsa05322	hsa05320	hsa05310	hsa05140	hsa04940	hsa04672	hsa04612	hsa04514	hsa04145
AMPD3	adenosine monophosphate deaminase 3	31	7	0.067966	hsa00230
PRIM1	primase, DNA, polypeptide 1 (49kDa)	5	1	0.0682548	hsa03030	hsa00240	hsa00230
HERC3	hect domain and RLD 3	13	4	0.0683397	hsa04120
EIF4G2	eukaryotic translation initiation factor 4 gamma, 2	6	2	0.0684445	hsa05416
NRF1	nuclear respiratory factor 1	35	5	0.0687007	hsa05016
AGTR2	angiotensin II receptor, type 2	2	1	0.0690667	hsa04614	hsa04080
SV2A	synaptic vesicle glycoprotein 2A	7	2	0.0690847	hsa04512
NTF3	neurotrophin 3	47	11	0.0691376	hsa04722	hsa04010
PRKCA	protein kinase C, alpha	126	24	0.0691732	hsa5223	hsa5214	hsa52	hsa5146	hsa513	hsa511	hsa4972	hsa4971	hsa497	hsa496	hsa4916	hsa4912	hsa473	hsa472	hsa467
					hsa4666	hsa4664	hsa465	hsa454	hsa453	hsa451	hsa437	hsa431	hsa427	hsa47	hsa42	hsa412	hsa41
HERPUD1	homocysteine-inducible, endoplasmic reticulum stress-inducible, ubiquitin-like domain member 1	15	4	0.0692	hsa04141
LAMA5	laminin, alpha 5	8	3	0.0694203	hsa05222	hsa05200	hsa05146	hsa04512	hsa04510
VIPR1	vasoactive intestinal peptide receptor 1	14	4	0.0700015	hsa04080
DNAL1	dynein, axonemal, light chain 1	8	3	0.0700668	hsa05016
SSR1	signal sequence receptor, alpha	16	5	0.0701641	hsa04141
PEX5	peroxisomal biogenesis factor 5	10	4	0.0705331	hsa04146
CER1	cerberus 1, cysteine knot superfamily, homolog (Xenopus laevis)	14	3	0.0707967	hsa04310
IPMK	inositol polyphosphate multikinase	7	2	0.0713973	hsa00562
CD74	CD74 molecule, major histocompatibility complex, class II invariant chain	7	2	0.0719641	hsa04612
RAB5B	RAB5B, member RAS oncogene family	9	2	0.0720186	hsa05146	hsa04962	hsa04145	hsa04144
DARS2	aspartyl-tRNA synthetase 2, mitochondrial	5	2	0.0720805	hsa00970
LEPR	leptin receptor	39	8	0.0723067	hsa04920	hsa04630	hsa04080	hsa04060
OR51B4	olfactory receptor, family 51, subfamily B, member 4	9	4	0.072346	hsa04740
IQSEC1	IQ motif and Sec7 domain 1	25	5	0.07237	hsa04144
IQGAP1	IQ motif containing GTPase activating protein 1	25	5	0.0726121	hsa04810	hsa04520
TOMM40L	translocase of outer mitochondrial membrane 40 homolog (yeast)-like	17	5	0.0726614	hsa05014
GDF5	growth differentiation factor 5	2	1	0.0727162	hsa04350	hsa04060
ADC	arginine decarboxylase	5	2	0.0727237	hsa00330
ASH1L	ash1 (absent, small, or homeotic)-like (Drosophila)	7	2	0.0728093	hsa04530	hsa00310
YARS2	tyrosyl-tRNA synthetase 2, mitochondrial	4	1	0.0729238	hsa00970
TYMP	thymidine phosphorylase	10	3	0.0733162	hsa05219	hsa00983	hsa00240
OR2V2	olfactory receptor, family 2, subfamily V, member 2	10	3	0.0733434	hsa04740
CDKN1A	cyclin-dependent kinase inhibitor 1A (p21, Cip1)	12	4	0.0734125	hsa05220	hsa05219	hsa05218	hsa05215	hsa05214	hsa05200	hsa04115	hsa04110	hsa04012
EXT1	exostosin 1	81	14	0.07359	hsa00534
BET1L	blocked early in transport 1 homolog (S. cerevisiae)-like	12	3	0.0741298	hsa04130
DTX3L	deltex 3-like (Drosophila)	14	5	0.0741913	hsa04330
FBXO4	F-box protein 4	4	1	0.074206	hsa04120
LPGAT1	lysophosphatidylglycerol acyltransferase 1	14	3	0.0742165	hsa00564
PIK3C2G	phosphoinositide-3-kinase, class 2, gamma polypeptide	84	16	0.0745238	hsa04070	hsa00562
ARFGAP3	ADP-ribosylation factor GTPase activating protein 3	9	3	0.0746015	hsa04144
RELA	v-rel reticuloendotheliosis viral oncogene homolog A (avian)	5	2	0.0749954	hsa5222	hsa5221	hsa522	hsa5215	hsa5212	hsa52	hsa5146	hsa5142	hsa514	hsa5131	hsa512	hsa492	hsa4722	hsa4662	hsa466
					hsa4623	hsa4622	hsa4621	hsa462	hsa421	hsa462	hsa41
POLA1	polymerase (DNA directed), alpha 1, catalytic subunit	15	5	0.0751563	hsa03030	hsa00240	hsa00230
PPP2CA	protein phosphatase 2, catalytic subunit, alpha isozyme	5	2	0.0753826	hsa05142	hsa04730	hsa04530	hsa04350	hsa04310	hsa04114
HBB	hemoglobin, beta	8	3	0.0754294	hsa05144
TAAR9	trace amine associated receptor 9 (gene/pseudogene)	12	4	0.0759339	hsa04080
TNFSF12	tumor necrosis factor (ligand) superfamily, member 12	9	3	0.075948	hsa04060
ITGB3	integrin, beta 3 (platelet glycoprotein IIIa, antigen CD61)	26	6	0.0760902	hsa05414	hsa05412	hsa05410	hsa04810	hsa04640	hsa04512	hsa04510	hsa04145
CD68	CD68 molecule	6	2	0.0761324	hsa04142
CANX	calnexin	4	2	0.0762001	hsa04612	hsa04145	hsa04141
FGF12	fibroblast growth factor 12	80	21	0.0762528	hsa05218	hsa05200	hsa04810	hsa04010
OR51F2	olfactory receptor, family 51, subfamily F, member 2	13	4	0.0766797	hsa04740
MCM3	minichromosome maintenance complex component 3	19	5	0.0768032	hsa04110	hsa03030
FABP3	fatty acid binding protein 3, muscle and heart (mammary-derived growth inhibitor)	6	1	0.0771506	hsa03320
ALG1	asparagine-linked glycosylation 1, beta-1,4-mannosyltransferase homolog (S. cerevisiae)	6	2	0.0775668	hsa00510
PRKCI	protein kinase C, iota	13	2	0.0780691	hsa04910	hsa04530	hsa04144
RFC4	replication factor C (activator 1) 4, 37kDa	10	2	0.07808	hsa03430	hsa03420	hsa03030
EDA2R	ectodysplasin A2 receptor	2	1	0.0783042	hsa04060
ADAM17	ADAM metallopeptidase domain 17	5	2	0.0788944	hsa05120	hsa05010	hsa04330
CAPN1	calpain 1, (mu/I) large subunit	10	3	0.0788981	hsa05010	hsa04210	hsa04141
TNFRSF11A	tumor necrosis factor receptor superfamily, member 11a, NFKB activator	33	8	0.0789018	hsa04060
C1GALT1	core 1 synthase, glycoprotein-N-acetylgalactosamine 3-beta-galactosyltransferase, 1	29	6	0.0789426	hsa00512
ITGA9	integrin, alpha 9	95	18	0.0789598	hsa05414	hsa05412	hsa05410	hsa04810	hsa04514	hsa04512	hsa04510
PPP3CA	protein phosphatase 3, catalytic subunit, alpha isozyme	46	11	0.0793375	hsa05014	hsa05010	hsa04720	hsa04662	hsa04660	hsa04650	hsa04370	hsa04360	hsa04310	hsa04210	hsa04114	hsa04020	hsa04010
CLDN19	claudin 19	4	1	0.0795578	hsa04670	hsa04530	hsa04514
MMAB	methylmalonic aciduria (cobalamin deficiency) cblB type	9	3	0.0798936	hsa00860
ITK	IL2-inducible T-cell kinase	34	9	0.0799064	hsa04670	hsa04660	hsa04062
AMHR2	anti-Mullerian hormone receptor, type II	3	1	0.0801266	hsa04350	hsa04060
ARRB1	arrestin, beta 1	30	8	0.0803026	hsa04744	hsa04144	hsa04062	hsa04010
LRP6	low density lipoprotein receptor-related protein 6	36	7	0.080442	hsa04310
NAGPA	N-acetylglucosamine-1-phosphodiester alpha-N-acetylglucosaminidase	17	4	0.0805289	hsa04142
STAT4	signal transducer and activator of transcription 4	30	8	0.0806011	hsa04630
VTN	vitronectin	4	1	0.0806832	hsa04512	hsa04510
TUBB	tubulin, beta	5	3	0.0810023	hsa05130	hsa04540	hsa04145
RPL22	ribosomal protein L22	3	1	0.0811246	hsa03010
PSMC2	proteasome (prosome, macropain) 26S subunit, ATPase, 2	3	1	0.0812217	hsa03050
OR11L1	olfactory receptor, family 11, subfamily L, member 1	17	5	0.0817433	hsa04740
ACE	angiotensin I converting enzyme (peptidyl-dipeptidase A) 1	11	2	0.0824272	hsa05410	hsa05142	hsa04614
ATP5C1	ATP synthase, H+ transporting, mitochondrial F1 complex, gamma polypeptide 1	11	3	0.0826922	hsa05016	hsa05012	hsa05010	hsa00190
SF3B4	splicing factor 3b, subunit 4, 49kDa	7	3	0.0830004	hsa03040
AGA	aspartylglucosaminidase	7	2	0.083193	hsa04142	hsa00511
TIAM2	T-cell lymphoma invasion and metastasis 2	60	13	0.0836297	hsa04810	hsa04062
OR5L1	olfactory receptor, family 5, subfamily L, member 1	10	3	0.0838903	hsa04740
KIDINS220	kinase D-interacting substrate, 220kDa	22	5	0.0840377	hsa04722
TPM4	tropomyosin 4	12	4	0.0841086	hsa05414	hsa05410	hsa04260
ASS1	argininosuccinate synthase 1	35	9	0.0843728	hsa00330	hsa00250
RNASEH2B	ribonuclease H2, subunit B	12	4	0.0844145	hsa03030
DGAT2	diacylglycerol O-acyltransferase 2	4	2	0.0846101	hsa00830	hsa00561
OR51A7	olfactory receptor, family 51, subfamily A, member 7	21	6	0.0850802	hsa04740
TNFSF8	tumor necrosis factor (ligand) superfamily, member 8	13	4	0.0851361	hsa04060
AP4S1	adaptor-related protein complex 4, sigma 1 subunit	10	3	0.0851841	hsa04142
HS3ST3B1	heparan sulfate (glucosamine) 3-O-sulfotransferase 3B1	20	7	0.0854035	hsa00534
SAE1	SUMO1 activating enzyme subunit 1	6	2	0.0854738	hsa04120
OR4D1	olfactory receptor, family 4, subfamily D, member 1	10	2	0.0855173	hsa04740
PPP1R15A	protein phosphatase 1, regulatory (inhibitor) subunit 15A	11	3	0.085575	hsa04141
HIBADH	3-hydroxyisobutyrate dehydrogenase	21	5	0.0855978	hsa00280
FDPS	farnesyl diphosphate synthase	4	1	0.085907	hsa00900
TGFBR2	transforming growth factor, beta receptor II (70/80kDa)	45	11	0.0861357	hsa05220	hsa05212	hsa05210	hsa05200	hsa05142	hsa04520	hsa04350	hsa04144	hsa04060	hsa04010
LAMP3	lysosomal-associated membrane protein 3	21	6	0.086345	hsa04142
MPST	mercaptopyruvate sulfurtransferase	10	3	0.0865552	hsa00270
OR51A4	olfactory receptor, family 51, subfamily A, member 4	14	3	0.0876878	hsa04740
ME3	malic enzyme 3, NADP(+)-dependent, mitochondrial	93	14	0.087786	hsa00620
DKK2	dickkopf homolog 2 (Xenopus laevis)	25	5	0.0880716	hsa04310
MAPK13	mitogen-activated protein kinase 13	9	3	0.088888	hsa5142	hsa514	hsa5131	hsa512	hsa514	hsa4914	hsa4912	hsa4722	hsa467	hsa4664	hsa466	hsa4622	hsa4621	hsa462	hsa437
					hsa41
PRHOXNB	parahox cluster neighbor	9	3	0.0894941	hsa00230
HTR1A	5-hydroxytryptamine (serotonin) receptor 1A	2	1	0.089672	hsa04080
CACNA1H	calcium channel, voltage-dependent, T type, alpha 1H subunit	8	3	0.0897397	hsa04020	hsa04010
GNPDA1	glucosamine-6-phosphate deaminase 1	7	3	0.0897439	hsa00520
CNGA3	cyclic nucleotide gated channel alpha 3	22	6	0.0900707	hsa04740
OR5L2	olfactory receptor, family 5, subfamily L, member 2	10	3	0.0904752	hsa04740
PPARA	peroxisome proliferator-activated receptor alpha	27	6	0.0906226	hsa04920	hsa03320
IL33	interleukin 33	12	3	0.0906763	hsa04623
GTF2E2	general transcription factor IIE, polypeptide 2, beta 34kDa	13	3	0.0907267	hsa03022
HEXB	hexosaminidase B (beta polypeptide)	22	6	0.0908821	hsa04142	hsa00604	hsa00603	hsa00531	hsa00520	hsa00511
ITGAM	integrin, alpha M (complement component 3 receptor 3 subunit)	13	4	0.0910134	hsa05146	hsa05140	hsa04810	hsa04670	hsa04640	hsa04514	hsa04145
OR51S1	olfactory receptor, family 51, subfamily S, member 1	9	3	0.091324	hsa04740
AP3S2	adaptor-related protein complex 3, sigma 2 subunit	12	3	0.0913468	hsa04142
MYH10	myosin, heavy chain 10, non-muscle	15	3	0.0913977	hsa05416	hsa04810	hsa04530
CASP10	caspase 10, apoptosis-related cysteine peptidase	7	2	0.0915021	hsa04622	hsa04210
RPL8	ribosomal protein L8	5	1	0.0918773	hsa03010
PCCA	propionyl CoA carboxylase, alpha polypeptide	64	10	0.0921548	hsa00640	hsa00280
CYB5R1	cytochrome b5 reductase 1	7	2	0.0922751	hsa00520
PKLR	pyruvate kinase, liver and RBC	3	1	0.092389	hsa04950	hsa04930	hsa04910	hsa00620	hsa00230	hsa00010
OCRL	oculocerebrorenal syndrome of Lowe	4	2	0.0925514	hsa04070	hsa00562
ATP6V1A	ATPase, H+ transporting, lysosomal 70kDa, V1 subunit A	5	1	0.0928255	hsa05120	hsa05110	hsa04966	hsa04145	hsa00190
MYH11	myosin, heavy chain 11, smooth muscle	42	9	0.0932461	hsa05416	hsa04530	hsa04270
VPS37B	vacuolar protein sorting 37 homolog B (S. cerevisiae)	7	2	0.0932768	hsa04144
KDR	kinase insert domain receptor (a type III receptor tyrosine kinase)	18	6	0.0933494	hsa04510	hsa04370	hsa04144	hsa04060
PDHA2	pyruvate dehydrogenase (lipoamide) alpha 2	11	4	0.0933571	hsa00650	hsa00620	hsa00290	hsa00020	hsa00010
SERPINB1	serpin peptidase inhibitor, clade B (ovalbumin), member 1	21	6	0.0936184	hsa05146
MADCAM1	mucosal vascular addressin cell adhesion molecule 1	5	2	0.093684	hsa04672	hsa04514
GSTA3	glutathione S-transferase alpha 3	4	1	0.093783	hsa00982	hsa00980	hsa00480
EMD	emerin	3	1	0.0937835	hsa05414	hsa05412	hsa05410
BPGM	2,3-bisphosphoglycerate mutase	11	2	0.0943046	hsa00010
ATP1A2	ATPase, Na+/K+ transporting, alpha 2 polypeptide	26	7	0.0943239	hsa04972	hsa04971	hsa04970	hsa04964	hsa04960	hsa04260
CXCR3	chemokine (C-X-C motif) receptor 3	1	1	0.0944963	hsa04062	hsa04060
ARHGEF2	Rho/Rac guanine nucleotide exchange factor (GEF) 2	3	1	0.0946589	hsa05130
P2RY1	purinergic receptor P2Y, G-protein coupled, 1	3	1	0.0951256	hsa04080
OGG1	8-oxoguanine DNA glycosylase	7	2	0.0953369	hsa03410
EPHB1	EPH receptor B1	132	23	0.0957583	hsa04360
DNAJB11	DnaJ (Hsp40) homolog, subfamily B, member 11	7	2	0.0958672	hsa04141
ADCY8	adenylate cyclase 8 (brain)	86	15	0.0959545	hsa5414	hsa4972	hsa4971	hsa497	hsa4916	hsa4914	hsa4912	hsa4742	hsa472	hsa454	hsa427	hsa4114	hsa462	hsa42	hsa23
FECH	ferrochelatase	31	7	0.095982	hsa00860
CPT1B	carnitine palmitoyltransferase 1B (muscle)	13	2	0.0962222	hsa04920	hsa03320	hsa00071
CHKB	choline kinase beta	13	2	0.0962222	hsa00564
ATP5G1	ATP synthase, H+ transporting, mitochondrial Fo complex, subunit C1 (subunit 9)	3	1	0.0962393	hsa05016	hsa05012	hsa05010	hsa00190
FES	feline sarcoma oncogene	6	2	0.0963257	hsa04360
OR5D18	olfactory receptor, family 5, subfamily D, member 18	11	4	0.0963314	hsa04740
BBC3	BCL2 binding component 3	2	1	0.0963551	hsa05016	hsa04115
SEC61B	Sec61 beta subunit	2	1	0.0964319	hsa05110	hsa04145	hsa04141	hsa03060
NME7	non-metastatic cells 7, protein expressed in (nucleoside-diphosphate kinase)	33	5	0.0965096	hsa00240	hsa00230
G6PC2	glucose-6-phosphatase, catalytic, 2	16	4	0.0970451	hsa04920	hsa04910	hsa00500	hsa00052	hsa00010
JUP	junction plakoglobin	7	3	0.0973221	hsa05412	hsa05221	hsa05200
FOXA3	forkhead box A3	6	3	0.0973331	hsa04950
TLR8	toll-like receptor 8	17	4	0.0981835	hsa04620
TRIM32	tripartite motif containing 32	10	3	0.0983236	hsa04120
CFTR	cystic fibrosis transmembrane conductance regulator (ATP-binding cassette sub-family C, member 7)	25	4	0.0983743	hsa05110	hsa04972	hsa04971	hsa02010
NARS	asparaginyl-tRNA synthetase	14	5	0.0985367	hsa00970
TBKBP1	TBK1 binding protein 1	5	2	0.0987827	hsa04622
FZD7	frizzled family receptor 7	11	4	0.0988505	hsa05217	hsa05200	hsa04916	hsa04310
AMY2B	amylase, alpha 2B (pancreatic)	5	2	0.0989694	hsa04972	hsa00500
DPM2	dolichyl-phosphate mannosyltransferase polypeptide 2, regulatory subunit	4	2	0.0989763	hsa00563	hsa00510
MTMR7	myotubularin related protein 7	55	9	0.0990498	hsa00740	hsa00051
SLC6A3	solute carrier family 6 (neurotransmitter transporter, dopamine), member 3	26	7	0.0990508	hsa05012
CYP2A13	cytochrome P450, family 2, subfamily A, polypeptide 13	5	2	0.0990897	hsa00983	hsa00982	hsa00830
PLOD2	procollagen-lysine, 2-oxoglutarate 5-dioxygenase 2	14	3	0.0990922	hsa00310
PTTG2	pituitary tumor-transforming 2	10	3	0.0991477	hsa04114	hsa04110
PRKG1	protein kinase, cGMP-dependent, type I	340	57	0.0995306	hsa04970	hsa04740	hsa04730	hsa04540	hsa04270
OR51A2	olfactory receptor, family 51, subfamily A, member 2	10	2	0.0997485	hsa04740
HTR5A	5-hydroxytryptamine (serotonin) receptor 5A	12	3	0.0998857	hsa04080	hsa04020
PRPF40A	PRP40 pre-mRNA processing factor 40 homolog A (S. cerevisiae)	14	5	0.100458	hsa03040
GBA	glucosidase, beta, acid	5	1	0.100588	hsa04142	hsa00600	hsa00511
OR5D16	olfactory receptor, family 5, subfamily D, member 16	9	3	0.100609	hsa04740
GABRB3	gamma-aminobutyric acid (GABA) A receptor, beta 3	62	13	0.101208	hsa04080
HAP1	huntingtin-associated protein 1	8	3	0.101233	hsa05016
RPS3	ribosomal protein S3	6	2	0.101285	hsa03010
SIPA1	signal-induced proliferation-associated 1	7	2	0.1015	hsa04670
POLL	polymerase (DNA directed), lambda	5	2	0.102783	hsa03450	hsa03410
ENAH	enabled homolog (Drosophila)	16	5	0.103068	hsa04810
TCEB2	transcription elongation factor B (SIII), polypeptide 2 (18kDa, elongin B)	5	1	0.103434	hsa05211	hsa05200	hsa04120
NFAT5	nuclear factor of activated T-cells 5, tonicity-responsive	17	5	0.103513	hsa04662	hsa04660	hsa04650	hsa04370	hsa04360	hsa04310
H3F3A	H3 histone, family 3A	7	3	0.10369	hsa05322
UBQLNL	ubiquilin-like	15	5	0.103691	hsa04141
PLA2G4E	phospholipase A2, group IVE	21	7	0.103819	hsa04972	hsa04912	hsa04730	hsa04666	hsa04664	hsa04370	hsa04270	hsa04010	hsa00592	hsa00591	hsa00590	hsa00565	hsa00564
RASSF1	Ras association (RalGDS/AF-6) domain family member 1	1	1	0.103959	hsa05223	hsa05219	hsa05200
GTF2IRD1	GTF2I repeat domain containing 1	12	4	0.104225	hsa03022
PSD2	pleckstrin and Sec7 domain containing 2	13	3	0.104554	hsa04144
RPS7	ribosomal protein S7	8	3	0.104677	hsa03010
UBE2Q2	ubiquitin-conjugating enzyme E2Q family member 2	7	2	0.104759	hsa04120
SERPINB3	serpin peptidase inhibitor, clade B (ovalbumin), member 3	4	2	0.104781	hsa05146
DSP	desmoplakin	27	7	0.105151	hsa05412
DNAJB12	DnaJ (Hsp40) homolog, subfamily B, member 12	1	1	0.10524	hsa04141
A4GALT	alpha 1,4-galactosyltransferase	17	4	0.105331	hsa00603
AP1S2	adaptor-related protein complex 1, sigma 2 subunit	6	2	0.105523	hsa04142
OR6K3	olfactory receptor, family 6, subfamily K, member 3	9	2	0.105721	hsa04740
KCNMB3	potassium large conductance calcium-activated channel, subfamily M beta member 3	11	3	0.105893	hsa04270
AP2A1	adaptor-related protein complex 2, alpha 1 subunit	10	4	0.105927	hsa05016	hsa04144
ARHGEF12	Rho guanine nucleotide exchange factor (GEF) 12	16	4	0.105984	hsa04810	hsa04360	hsa04270
CST5	cystatin D	4	1	0.10614	hsa04970
CPA1	carboxypeptidase A1 (pancreatic)	21	4	0.106181	hsa04972
UBE2Z	ubiquitin-conjugating enzyme E2Z	3	1	0.10628	hsa04120
ABCA7	ATP-binding cassette, sub-family A (ABC1), member 7	7	3	0.106622	hsa02010
GALR1	galanin receptor 1	17	5	0.106657	hsa04080
DHX38	DEAH (Asp-Glu-Ala-His) box polypeptide 38	7	3	0.10692	hsa03040
ADRA2A	adrenergic, alpha-2A-, receptor	6	1	0.106954	hsa04080
SNAP23	synaptosomal-associated protein, 23kDa	2	1	0.107055	hsa04130
CNR1	cannabinoid receptor 1 (brain)	13	5	0.107089	hsa04080
PSEN2	presenilin 2 (Alzheimer disease 4)	9	3	0.107235	hsa05010	hsa04330
SNRPC	small nuclear ribonucleoprotein polypeptide C	4	1	0.107308	hsa03040
NOS3	nitric oxide synthase 3 (endothelial cell)	8	4	0.107404	hsa04370	hsa04020	hsa00330
ENO1	enolase 1, (alpha)	8	2	0.10748	hsa03018	hsa00010
CALM3	calmodulin 3 (phosphorylase kinase, delta)	6	2	0.107496	hsa5214	hsa51	hsa4971	hsa497	hsa4916	hsa4912	hsa491	hsa4744	hsa474	hsa4722	hsa472	hsa427	hsa4114	hsa47	hsa42
ABI2	abl-interactor 2	6	2	0.107515	hsa04810
ADIPOR1	adiponectin receptor 1	9	3	0.107768	hsa04920
KCNJ2	potassium inwardly-rectifying channel, subfamily J, member 2	6	3	0.10806	hsa04971
GABRA3	gamma-aminobutyric acid (GABA) A receptor, alpha 3	22	5	0.108094	hsa04080
FAM125B	family with sequence similarity 125, member B	72	10	0.108098	hsa04144
AGMAT	agmatine ureohydrolase (agmatinase)	5	1	0.108442	hsa00330
ALPI	alkaline phosphatase, intestinal	9	4	0.108607	hsa00790
NAT2	N-acetyltransferase 2 (arylamine N-acetyltransferase)	18	4	0.108663	hsa00983
MAD2L2	MAD2 mitotic arrest deficient-like 2 (yeast)	9	3	0.10878	hsa05131	hsa05100	hsa04914	hsa04114	hsa04110
ALDH9A1	aldehyde dehydrogenase 9 family, member A1	19	6	0.109113	hsa00640	hsa00620	hsa00561	hsa00410	hsa00380	hsa00340	hsa00330	hsa00310	hsa00280	hsa00071	hsa00053	hsa00010
CD36	CD36 molecule (thrombospondin receptor)	14	3	0.109266	hsa05144	hsa04920	hsa04640	hsa04512	hsa04145	hsa03320
PDE1C	phosphodiesterase 1C, calmodulin-dependent 70kDa	98	17	0.109269	hsa04740	hsa04020	hsa00230
SLC26A3	solute carrier family 26, member 3	20	5	0.109974	hsa04972
ST6GALNAC4	ST6 (alpha-N-acetyl-neuraminyl-2,3-beta-galactosyl-1,3)-N-acetylgalactosaminide alpha-2,6-sialyltransferase 4	5	3	0.110039	hsa00604
CHMP4B	chromatin modifying protein 4B	14	4	0.110377	hsa04144
GNMT	glycine N-methyltransferase	6	1	0.110447	hsa00260
AP3M2	adaptor-related protein complex 3, mu 2 subunit	7	2	0.110526	hsa04142
CDC20	cell division cycle 20 homolog (S. cerevisiae)	2	1	0.110677	hsa04120	hsa04114	hsa04110
DGAT1	diacylglycerol O-acyltransferase 1	1	1	0.110756	hsa00830	hsa00561
PRPH	peripherin	7	2	0.111052	hsa05014
GABARAP	GABA(A) receptor-associated protein	5	1	0.111263	hsa04140
RPL41	ribosomal protein L41	4	2	0.111333	hsa03010
PKP2	plakophilin 2	26	5	0.111799	hsa05412
ARPC1B	actin related protein 40577 complex, subunit 1B, 41kDa	1	1	0.11214	hsa05131	hsa05130	hsa05100	hsa04810	hsa04666
BUD31	BUD31 homolog (S. cerevisiae)	1	1	0.11214	hsa03040
PYCARD	PYD and CARD domain containing	2	1	0.112147	hsa04623	hsa04621
DHDDS	dehydrodolichyl diphosphate synthase	11	3	0.112219	hsa00900
OR13D1	olfactory receptor, family 13, subfamily D, member 1	9	2	0.112276	hsa04740
SF3B3	splicing factor 3b, subunit 3, 130kDa	7	2	0.11233	hsa03040
MGAT3	mannosyl (beta-1,4-)-glycoprotein beta-1,4-N-acetylglucosaminyltransferase	12	4	0.112471	hsa00510
ATP6AP1	ATPase, H+ transporting, lysosomal accessory protein 1	4	1	0.112922	hsa05120	hsa05110	hsa04145	hsa04142	hsa00190
CYCS	cytochrome c, somatic	7	2	0.112922	hsa05416	hsa05222	hsa05210	hsa05200	hsa05016	hsa05014	hsa05012	hsa05010	hsa04210	hsa04115
FARSB	phenylalanyl-tRNA synthetase, beta subunit	14	4	0.113249	hsa00970
PARVA	parvin, alpha	64	15	0.113581	hsa04510
PDGFB	platelet-derived growth factor beta polypeptide	12	3	0.113598	hsa05218	hsa05215	hsa05214	hsa05211	hsa05200	hsa04810	hsa04540	hsa04510	hsa04060	hsa04010
DDB2	damage-specific DNA binding protein 2, 48kDa	6	2	0.11394	hsa04120	hsa04115	hsa03420
USP39	ubiquitin specific peptidase 39	4	2	0.114207	hsa03040
RDH11	retinol dehydrogenase 11 (all-trans/9-cis/11-cis)	3	1	0.114262	hsa00830
RAD52	RAD52 homolog (S. cerevisiae)	15	4	0.114692	hsa03440
RAB27B	RAB27B, member RAS oncogene family	23	5	0.114768	hsa04972
NHLRC1	NHL repeat containing 1	11	3	0.114906	hsa04120
MYL7	myosin, light chain 7, regulatory	9	3	0.11539	hsa04810	hsa04670	hsa04530	hsa04510
GSTM1	glutathione S-transferase mu 1	3	1	0.116298	hsa00982	hsa00980	hsa00480
CLDN3	claudin 3	4	1	0.116329	hsa04670	hsa04530	hsa04514
OR6K2	olfactory receptor, family 6, subfamily K, member 2	6	2	0.116364	hsa04740
ITGB8	integrin, beta 8	41	6	0.116462	hsa05414	hsa05412	hsa05410	hsa04810	hsa04514	hsa04512	hsa04510
GLP1R	glucagon-like peptide 1 receptor	33	7	0.116661	hsa04080
PGF	placental growth factor	9	2	0.116749	hsa05219	hsa05212	hsa05211	hsa05200	hsa04510	hsa04150
ASIP	agouti signaling protein	4	2	0.116779	hsa04916
AHCY	adenosylhomocysteinase	2	1	0.116875	hsa00450	hsa00270
PER1	period homolog 1 (Drosophila)	4	2	0.116938	hsa04710
UBQLN1	ubiquilin 1	9	3	0.117089	hsa04141
UBE2H	ubiquitin-conjugating enzyme E2H	19	7	0.117337	hsa04120
CD209	CD209 molecule	14	4	0.117924	hsa04145
AP2S1	adaptor-related protein complex 2, sigma 1 subunit	5	3	0.118324	hsa05016	hsa04144
ETNK2	ethanolamine kinase 2	17	5	0.11842	hsa00564
MAPK8IP2	mitogen-activated protein kinase 8 interacting protein 2	14	4	0.118778	hsa04010
TNFSF13B	tumor necrosis factor (ligand) superfamily, member 13b	13	5	0.119352	hsa04672	hsa04060
PARP4	poly (ADP-ribose) polymerase family, member 4	18	5	0.119535	hsa03410
PIGH	phosphatidylinositol glycan anchor biosynthesis, class H	14	4	0.120397	hsa00563
HSPH1	heat shock 105kDa/110kDa protein 1	16	5	0.120704	hsa04141
BUB1	budding uninhibited by benzimidazoles 1 homolog (yeast)	1	1	0.120875	hsa04914	hsa04114	hsa04110
ST3GAL2	ST3 beta-galactoside alpha-2,3-sialyltransferase 2	5	2	0.121454	hsa00604	hsa00603	hsa00533	hsa00512
CIITA	class II, major histocompatibility complex, transactivator	8	3	0.121883	hsa05340	hsa04612
OR52K1	olfactory receptor, family 52, subfamily K, member 1	6	3	0.121896	hsa04740
PEX14	peroxisomal biogenesis factor 14	40	6	0.121972	hsa04146
STX1A	syntaxin 1A (brain)	8	3	0.122082	hsa04130
WNT8A	wingless-type MMTV integration site family, member 8A	7	2	0.122197	hsa05217	hsa05200	hsa04916	hsa04340	hsa04310
PTDSS2	phosphatidylserine synthase 2	6	2	0.122313	hsa00564
BAT1	Spliceosome RNA helicase BAT1	29	8	0.122469	hsa03040
MBOAT2	membrane bound O-acyltransferase domain containing 2	26	6	0.122843	hsa00564	hsa00561
SPRY1	sprouty homolog 1, antagonist of FGF signaling (Drosophila)	4	2	0.122881	hsa04630
PIP5KL1	phosphatidylinositol-4-phosphate 5-kinase-like 1	5	2	0.122936	hsa04144	hsa00562
LYN	v-yes-1 Yamaguchi sarcoma viral related oncogene homolog	41	8	0.123086	hsa05120	hsa04730	hsa04666	hsa04664	hsa04662	hsa04062
WBSCR22	Williams Beuren syndrome chromosome region 22	7	1	0.123108	hsa00450	hsa00350	hsa00340
ANAPC1	anaphase promoting complex subunit 1	9	3	0.123179	hsa04914	hsa04120	hsa04114	hsa04110
H2AFY2	H2A histone family, member Y2	25	7	0.123233	hsa05322
DDX58	DEAD (Asp-Glu-Ala-Asp) box polypeptide 58	22	6	0.123362	hsa04623	hsa04622
BDH2	3-hydroxybutyrate dehydrogenase, type 2	7	2	0.123365	hsa00650
PREX1	phosphatidylinositol-3,4,5-trisphosphate-dependent Rac exchange factor 1	55	9	0.123576	hsa04062
OGDHL	oxoglutarate dehydrogenase-like	8	2	0.123602	hsa00380	hsa00310	hsa00020
STT3B	STT3, subunit of the oligosaccharyltransferase complex, homolog B (S. cerevisiae)	7	2	0.123955	hsa04141	hsa00510
HNRNPA1	heterogeneous nuclear ribonucleoprotein A1	2	1	0.124	hsa03040
GCNT4	glucosaminyl (N-acetyl) transferase 4, core 2	5	2	0.124003	hsa00512
PMM1	phosphomannomutase 1	4	1	0.124004	hsa00520	hsa00051
LCP2	lymphocyte cytosolic protein 2 (SH2 domain containing leukocyte protein of 76kDa)	19	5	0.12444	hsa04664	hsa04660	hsa04650
CXCR7	chemokine (C-X-C motif) receptor 7	9	3	0.124645	hsa04060
ALOX12B	arachidonate 12-lipoxygenase, 12R type	26	7	0.124837	hsa00590
KRT18	keratin 18	5	2	0.12523	hsa05130
CDK7	cyclin-dependent kinase 7	5	2	0.125587	hsa04110	hsa03420
CHD8	chromodomain helicase DNA binding protein 8	8	2	0.126028	hsa04310
XIAP	X-linked inhibitor of apoptosis	7	2	0.126088	hsa05222	hsa05200	hsa04621	hsa04510	hsa04210	hsa04120
MAT1A	methionine adenosyltransferase I, alpha	19	4	0.126246	hsa00450	hsa00270
PROC	protein C (inactivator of coagulation factors Va and VIIIa)	11	3	0.126657	hsa04610
OR52K2	olfactory receptor, family 52, subfamily K, member 2	17	5	0.126693	hsa04740
TAS2R38	taste receptor, type 2, member 38	7	3	0.12673	hsa04742
PPBP	pro-platelet basic protein (chemokine (C-X-C motif) ligand 7)	5	2	0.126999	hsa04062	hsa04060
RPL28	ribosomal protein L28	7	3	0.127085	hsa03010
MAP2K7	mitogen-activated protein kinase kinase 7	5	1	0.127137	hsa04912	hsa04722	hsa04664	hsa04660	hsa04620	hsa04141	hsa04012	hsa04010
RPS6KA5	ribosomal protein S6 kinase, 90kDa, polypeptide 5	28	5	0.127205	hsa05219	hsa04722	hsa04010
HSD17B8	hydroxysteroid (17-beta) dehydrogenase 8	10	3	0.127254	hsa00140
HARS	histidyl-tRNA synthetase	2	1	0.127285	hsa00970
HTR2A	5-hydroxytryptamine (serotonin) receptor 2A	46	9	0.12749	hsa04540	hsa04080	hsa04020
ENPP2	ectonucleotide pyrophosphatase/phosphodiesterase 2	21	5	0.127553	hsa00565
PDE6H	phosphodiesterase 6H, cGMP-specific, cone, gamma	12	3	0.127638	hsa00230
NKD2	naked cuticle homolog 2 (Drosophila)	9	3	0.127727	hsa04310
STX17	syntaxin 17	8	3	0.127926	hsa04130
VARS2	valyl-tRNA synthetase 2, mitochondrial (putative)	15	3	0.128074	hsa00970	hsa00290
GALE	UDP-galactose-4-epimerase	2	1	0.128184	hsa00520	hsa00052
OR9K2	olfactory receptor, family 9, subfamily K, member 2	11	2	0.129026	hsa04740
GNAQ	guanine nucleotide binding protein (G protein), q polypeptide	35	6	0.129127	hsa05146	hsa05142	hsa05016	hsa05010	hsa04972	hsa04971	hsa04970	hsa04916	hsa04912	hsa04730	hsa04720	hsa04540	hsa04270	hsa04020
STATH	statherin	9	3	0.129225	hsa04970
CDC25A	cell division cycle 25 homolog A (S. pombe)	1	1	0.129227	hsa04914	hsa04110
PEX6	peroxisomal biogenesis factor 6	10	2	0.129339	hsa04146
PRKAR1A	protein kinase, cAMP-dependent, regulatory, type I, alpha (tissue specific extinguisher 1)	11	4	0.12949	hsa04910	hsa04210
PRNP	prion protein	12	4	0.129533	hsa05020
FASN	fatty acid synthase	6	3	0.129607	hsa04910
PNPLA4	patatin-like phospholipase domain containing 4	8	3	0.129726	hsa00830
F3	coagulation factor III (thromboplastin, tissue factor)	7	2	0.130295	hsa04610
DERL2	Der1-like domain family, member 2	11	4	0.130559	hsa04141
PVRL4	poliovirus receptor-related 4	9	3	0.130602	hsa04520
VAV2	vav 2 guanine nucleotide exchange factor	80	18	0.130635	hsa04810	hsa04670	hsa04666	hsa04664	hsa04662	hsa04660	hsa04650	hsa04510	hsa04062
FMN2	formin 2	162	30	0.13075	hsa04320
IRF7	interferon regulatory factor 7	5	2	0.130896	hsa04623	hsa04622	hsa04620
XYLB	xylulokinase homolog (H. influenzae)	13	3	0.131627	hsa00040
GCNT3	glucosaminyl (N-acetyl) transferase 3, mucin type	5	1	0.131723	hsa00512
GALNT12	UDP-N-acetyl-alpha-D-galactosamine:polypeptide N-acetylgalactosaminyltransferase 12 (GalNAc-T12)	20	5	0.132188	hsa00512
GNA13	guanine nucleotide binding protein (G protein), alpha 13	7	3	0.13258	hsa04810	hsa04730	hsa04270
CTRL	chymotrypsin-like	1	1	0.132913	hsa04972
PSMB10	proteasome (prosome, macropain) subunit, beta type, 10	1	1	0.132913	hsa03050
OR4A15	olfactory receptor, family 4, subfamily A, member 15	7	2	0.133038	hsa04740
RNF5	ring finger protein 5	15	4	0.133225	hsa04141
ACSL4	acyl-CoA synthetase long-chain family member 4	8	2	0.133463	hsa04920	hsa04146	hsa03320	hsa00071
VDAC2	voltage-dependent anion channel 2	8	2	0.133532	hsa05016	hsa05012	hsa04020
SCP2	sterol carrier protein 2	12	2	0.133574	hsa04146	hsa03320	hsa00120
LHB	luteinizing hormone beta polypeptide	6	2	0.133575	hsa04912	hsa04080
NAGK	N-acetylglucosamine kinase	11	3	0.133803	hsa00520
SNRPB	small nuclear ribonucleoprotein polypeptides B and B1	12	3	0.133845	hsa05322	hsa03040
MAN2B2	mannosidase, alpha, class 2B, member 2	14	3	0.133881	hsa00511
CREB1	cAMP responsive element binding protein 1	5	1	0.13461	hsa05215	hsa05016	hsa04962	hsa04916	hsa04612
B4GALNT1	beta-1,4-N-acetyl-galactosaminyl transferase 1	6	2	0.134792	hsa00604
PDK1	pyruvate dehydrogenase kinase, isozyme 1	7	1	0.135138	hsa04722	hsa04664	hsa04660
OR11G2	olfactory receptor, family 11, subfamily G, member 2	22	6	0.135674	hsa04740
GLDC	glycine dehydrogenase (decarboxylating)	37	9	0.135936	hsa00260
DGKI	diacylglycerol kinase, iota	56	11	0.136099	hsa04070	hsa00564	hsa00561
PYGM	phosphorylase, glycogen, muscle	2	1	0.136401	hsa04910	hsa00500
ACTG1	actin, gamma 1	6	2	0.136445	hsa05416	hsa05414	hsa05412	hsa05410	hsa05131	hsa05130	hsa05110	hsa05100	hsa04810	hsa04670	hsa04530	hsa04520	hsa04510	hsa04145
RPS6KA4	ribosomal protein S6 kinase, 90kDa, polypeptide 4	5	2	0.136709	hsa04722	hsa04010
BMP8B	bone morphogenetic protein 8b	5	3	0.136867	hsa04350	hsa04340
HMGCS1	3-hydroxy-3-methylglutaryl-CoA synthase 1 (soluble)	1	1	0.137238	hsa00900	hsa00650	hsa00280
OR6C74	olfactory receptor, family 6, subfamily C, member 74	1	1	0.137324	hsa04740
PANK2	pantothenate kinase 2	12	3	0.137372	hsa00770
OR6Y1	olfactory receptor, family 6, subfamily Y, member 1	8	1	0.13763	hsa04740
ARSB	arylsulfatase B	72	13	0.137745	hsa04142	hsa00531
IPPK	inositol 1,3,4,5,6-pentakisphosphate 2-kinase	7	2	0.137891	hsa04070	hsa00562
TXK	TXK tyrosine kinase	21	5	0.138081	hsa04670
PIK3C3	phosphoinositide-3-kinase, class 3	9	3	0.138781	hsa04145	hsa04140	hsa04070	hsa00562
GYPA	glycophorin A (MNS blood group)	6	2	0.138923	hsa05144	hsa04640
FUCA2	fucosidase, alpha-L- 2, plasma	17	5	0.138998	hsa00511
PYDC1	PYD (pyrin domain) containing 1	1	1	0.139079	hsa04621
OR4S1	olfactory receptor, family 4, subfamily S, member 1	3	1	0.139367	hsa04740
OR4C3	olfactory receptor, family 4, subfamily C, member 3	3	1	0.139367	hsa04740
PARVG	parvin, gamma	39	9	0.139404	hsa04510
CACNA1D	calcium channel, voltage-dependent, L type, alpha 1D subunit	83	16	0.139494	hsa05414	hsa05412	hsa05410	hsa05010	hsa04930	hsa04912	hsa04270	hsa04260	hsa04020	hsa04010
CHRNB1	cholinergic receptor, nicotinic, beta 1 (muscle)	8	3	0.1395	hsa04080
CYP2C19	cytochrome P450, family 2, subfamily C, polypeptide 19	10	4	0.139626	hsa00982	hsa00980	hsa00830	hsa00591	hsa00590
SULT2B1	sulfotransferase family, cytosolic, 2B, member 1	23	7	0.139841	hsa00920	hsa00140
BRAF	v-raf murine sarcoma viral oncogene homolog B1	9	2	0.140053	hsa5223	hsa5221	hsa522	hsa5219	hsa5218	hsa5216	hsa5215	hsa5214	hsa5213	hsa5212	hsa5211	hsa521	hsa52	hsa4914	hsa491
					hsa481	hsa473	hsa4722	hsa472	hsa465	hsa451	hsa427	hsa415	hsa462	hsa412	hsa41
PLXNA3	plexin A3	2	1	0.140054	hsa04360
AKT2	v-akt murine thymoma viral oncogene homolog 2	8	2	0.140194	hsa5223	hsa5222	hsa5221	hsa522	hsa5218	hsa5215	hsa5214	hsa5213	hsa5212	hsa5211	hsa521	hsa52	hsa5142	hsa492	hsa4914
					hsa491	hsa4722	hsa4666	hsa4664	hsa4662	hsa466	hsa463	hsa462	hsa453	hsa451	hsa437	hsa421	hsa415	hsa462	hsa412
					hsa41
S1PR4	sphingosine-1-phosphate receptor 4	8	4	0.140417	hsa04080
RPS15	ribosomal protein S15	2	1	0.140707	hsa03010
GNAT3	guanine nucleotide binding protein, alpha transducing 3	24	6	0.141015	hsa04744	hsa04742
RNASEH2C	ribonuclease H2, subunit C	4	1	0.141056	hsa03030
RASA2	RAS p21 protein activator 2	14	4	0.141147	hsa04010
GABBR2	gamma-aminobutyric acid (GABA) B receptor, 2	138	28	0.141492	hsa04080
ICAM2	intercellular adhesion molecule 2	10	3	0.141613	hsa04650	hsa04514
PRSS3	protease, serine, 3	5	2	0.141617	hsa04972	hsa04080
PEX11A	peroxisomal biogenesis factor 11 alpha	8	2	0.142368	hsa04146
ATP6V1G2	ATPase, H+ transporting, lysosomal 13kDa, V1 subunit G2	19	6	0.143043	hsa05120	hsa05110	hsa04966	hsa04145	hsa00190
DLST	dihydrolipoamide S-succinyltransferase (E2 component of 2-oxo-glutarate complex)	7	2	0.143168	hsa00310	hsa00020
UBE3B	ubiquitin protein ligase E3B	10	3	0.14341	hsa04120
ACO1	aconitase 1, soluble	33	7	0.143588	hsa00630	hsa00020
F8	coagulation factor VIII, procoagulant component	9	3	0.143696	hsa04610
ACE2	angiotensin I converting enzyme (peptidyl-dipeptidase A) 2	7	1	0.143707	hsa04614
SSX2IP	synovial sarcoma, X breakpoint 2 interacting protein	15	5	0.143785	hsa04520
IBSP	integrin-binding sialoprotein	15	4	0.143877	hsa04512	hsa04510
ACP2	acid phosphatase 2, lysosomal	5	1	0.14397	hsa04142	hsa00740
HMGCL	3-hydroxymethyl-3-methylglutaryl-CoA lyase	4	1	0.143983	hsa04146	hsa00650	hsa00280
PTPRB	protein tyrosine phosphatase, receptor type, B	52	13	0.144003	hsa04520
HSD11B2	hydroxysteroid (11-beta) dehydrogenase 2	1	1	0.144287	hsa04960	hsa00140
COL5A1	collagen, type V, alpha 1	76	17	0.144342	hsa05146	hsa04512	hsa04510
RPS21	ribosomal protein S21	7	3	0.1444	hsa03010
NRG2	neuregulin 2	33	8	0.144455	hsa04012
GRB2	growth factor receptor-bound protein 2	12	4	0.144628	hsa5223	hsa5221	hsa522	hsa5215	hsa5214	hsa5213	hsa5211	hsa52	hsa4912	hsa491	hsa4722	hsa4664	hsa4662	hsa466	hsa465
					hsa463	hsa454	hsa451	hsa432	hsa462	hsa412	hsa41
OR6B3	olfactory receptor, family 6, subfamily B, member 3	13	4	0.144731	hsa04740
GDF7	growth differentiation factor 7	19	5	0.144915	hsa04350
SSR3	signal sequence receptor, gamma (translocon-associated protein gamma)	18	5	0.144916	hsa04141
CDKN2B	cyclin-dependent kinase inhibitor 2B (p15, inhibits CDK4)	11	2	0.145179	hsa05222	hsa05200	hsa04350	hsa04110
TCF7	transcription factor 7 (T-cell specific, HMG-box)	13	4	0.145308	hsa05412	hsa05221	hsa05217	hsa05216	hsa05215	hsa05213	hsa05210	hsa05200	hsa04916	hsa04520	hsa04310
DKK1	dickkopf homolog 1 (Xenopus laevis)	6	2	0.145434	hsa04310
DNALI1	dynein, axonemal, light intermediate chain 1	4	1	0.145477	hsa05016
MTHFD1L	methylenetetrahydrofolate dehydrogenase (NADP+ dependent) 1-like	103	20	0.145589	hsa00670	hsa00630
TGM2	transglutaminase 2 (C polypeptide, protein-glutamine-gamma-glutamyltransferase)	10	2	0.145642	hsa05016
UBE2J2	ubiquitin-conjugating enzyme E2, J2	1	1	0.145702	hsa05012	hsa04141	hsa04120
XRCC6	X-ray repair complementing defective repair in Chinese hamster cells 6	3	1	0.146047	hsa03450
PLAT	plasminogen activator, tissue	4	2	0.146109	hsa04610
CFH	complement factor H	15	4	0.146178	hsa04610
PSME2	proteasome (prosome, macropain) activator subunit 2 (PA28 beta)	2	1	0.146415	hsa04612	hsa03050
CD9	CD9 molecule	14	3	0.146426	hsa04640
WBP11	WW domain binding protein 11	12	3	0.146558	hsa03040
PEMT	phosphatidylethanolamine N-methyltransferase	13	2	0.146624	hsa00564
COL11A2	collagen, type XI, alpha 2	25	5	0.146857	hsa05146	hsa04512	hsa04510
ACVR2B	activin A receptor, type IIB	7	1	0.147159	hsa04350	hsa04060
CANT1	calcium activated nucleotidase 1	1	1	0.147358	hsa00240	hsa00230
RXRB	retinoid X receptor, beta	12	3	0.147561	hsa05223	hsa05222	hsa05216	hsa05200	hsa04920	hsa03320
XCL2	chemokine (C motif) ligand 2	11	3	0.147654	hsa04062	hsa04060
RALA	v-ral simian leukemia viral oncogene homolog A (ras related)	20	4	0.147756	hsa05212	hsa05200
MMP7	matrix metallopeptidase 7 (matrilysin, uterine)	21	6	0.147805	hsa04310
CCNE1	cyclin E1	9	2	0.147867	hsa05222	hsa05215	hsa05200	hsa04115	hsa04114	hsa04110
HLA-C	major histocompatibility complex, class I, C	23	6	0.147953	hsa05416	hsa05332	hsa05330	hsa05320	hsa04940	hsa04650	hsa04612	hsa04514	hsa04145	hsa04144
OR5D13	olfactory receptor, family 5, subfamily D, member 13	8	2	0.148019	hsa04740
GNA15	guanine nucleotide binding protein (G protein), alpha 15 (Gq class)	13	4	0.148382	hsa05146	hsa05142	hsa04020
ATP2B3	ATPase, Ca++ transporting, plasma membrane 3	7	2	0.148402	hsa04972	hsa04970	hsa04020
EPO	erythropoietin	1	1	0.148723	hsa04640	hsa04630	hsa04060
SPTLC3	serine palmitoyltransferase, long chain base subunit 3	73	13	0.149089	hsa00600
NRXN3	neurexin 3	259	41	0.149167	hsa04514
HYOU1	hypoxia up-regulated 1	9	3	0.14927	hsa04141
FLT4	fms-related tyrosine kinase 4	17	5	0.150283	hsa04510	hsa04060
RPL7A	ribosomal protein L7a	3	1	0.150501	hsa03010
AKR1C3	aldo-keto reductase family 1, member C3 (3-alpha hydroxysteroid dehydrogenase, type II)	12	4	0.150522	hsa00980	hsa00590	hsa00140
DSG2	desmoglein 2	26	5	0.150627	hsa05412
PSMD1	proteasome (prosome, macropain) 26S subunit, non-ATPase, 1	16	4	0.150811	hsa03050
CAB39	calcium binding protein 39	15	4	0.150851	hsa04150
SLC27A5	solute carrier family 27 (fatty acid transporter), member 5	3	1	0.150952	hsa03320	hsa00120
NR1H3	nuclear receptor subfamily 1, group H, member 3	8	3	0.151005	hsa03320
HYAL2	hyaluronoglucosaminidase 2	2	1	0.151085	hsa00531
PHF5A	PHD finger protein 5A	3	1	0.151194	hsa03040
PRKAA1	protein kinase, AMP-activated, alpha 1 catalytic subunit	16	4	0.151705	hsa05410	hsa04920	hsa04910	hsa04150	hsa04140
MPL	myeloproliferative leukemia virus oncogene	3	2	0.151736	hsa04630	hsa04060
MGLL	monoglyceride lipase	38	10	0.15187	hsa00561
SGPP2	sphingosine-1-phosphate phosphatase 2	38	9	0.151873	hsa00600
RPL31	ribosomal protein L31	14	4	0.152013	hsa03010
OR7C1	olfactory receptor, family 7, subfamily C, member 1	10	4	0.152148	hsa04740
MTHFD2L	methylenetetrahydrofolate dehydrogenase (NADP+ dependent) 2-like	17	4	0.152291	hsa00670	hsa00630
RAB3D	RAB3D, member RAS oncogene family	6	3	0.15261	hsa04972
PEX1	peroxisomal biogenesis factor 1	5	2	0.152655	hsa04146
SCARB1	scavenger receptor class B, member 1	20	7	0.152732	hsa04145
H2AFY	H2A histone family, member Y	14	4	0.152834	hsa05322
OR8B4	olfactory receptor, family 8, subfamily B, member 4	8	2	0.153403	hsa04740
UBE2B	ubiquitin-conjugating enzyme E2B	3	1	0.153546	hsa04120
CCR7	chemokine (C-C motif) receptor 7	4	1	0.154255	hsa04062	hsa04060
CACNB1	calcium channel, voltage-dependent, beta 1 subunit	13	3	0.154381	hsa05414	hsa05412	hsa05410	hsa04260	hsa04010
TUBA1C	tubulin, alpha 1c	3	1	0.154506	hsa05130	hsa04540	hsa04145
GP9	glycoprotein IX (platelet)	1	1	0.154588	hsa04640	hsa04512
UCKL1	uridine-cytidine kinase 1-like 1	7	2	0.154875	hsa00983	hsa00240
IL28A	interleukin 28A (interferon, lambda 2)	7	3	0.154935	hsa04630	hsa04060
ATP6V0A2	ATPase, H+ transporting, lysosomal V0 subunit a2	8	3	0.155657	hsa05120	hsa05110	hsa04966	hsa04145	hsa04142	hsa00190
OR8H2	olfactory receptor, family 8, subfamily H, member 2	2	1	0.15581	hsa04740
KLK3	kallikrein-related peptidase 3	16	5	0.155945	hsa05215	hsa05200
RAPGEF1	Rap guanine nucleotide exchange factor (GEF) 1	47	7	0.156067	hsa05211	hsa04910	hsa04722	hsa04510
MYH14	myosin, heavy chain 14, non-muscle	34	9	0.156247	hsa05416	hsa04810	hsa04530
TPMT	thiopurine S-methyltransferase	12	3	0.156371	hsa00983
FGF3	fibroblast growth factor 3	9	3	0.156378	hsa05218	hsa05200	hsa04810	hsa04010
RPL10	ribosomal protein L10	5	1	0.156689	hsa03010
NIT2	nitrilase family, member 2	7	3	0.156772	hsa00250
GRIN2B	glutamate receptor, ionotropic, N-methyl D-aspartate 2B	159	25	0.156872	hsa05322	hsa05016	hsa05014	hsa05010	hsa04720	hsa04080
AK2	adenylate kinase 2	4	1	0.15736	hsa00230
IL13RA2	interleukin 13 receptor, alpha 2	2	2	0.157861	hsa04630
MAPK8	mitogen-activated protein kinase 8	6	1	0.157868	hsa5212	hsa521	hsa52	hsa5142	hsa5131	hsa512	hsa493	hsa492	hsa4914	hsa4912	hsa491	hsa4722	hsa4664	hsa4622	hsa4621
					hsa462	hsa451	hsa431	hsa4141	hsa412	hsa41
CTNNBIP1	catenin, beta interacting protein 1	9	2	0.157884	hsa04310
PTCRA	pre T-cell antigen receptor alpha	9	2	0.15854	hsa04330
TBPL1	TBP-like 1	10	3	0.158856	hsa05016	hsa03022
EFNA5	ephrin-A5	102	20	0.158899	hsa04360
NCR1	natural cytotoxicity triggering receptor 1	15	4	0.158988	hsa04650
B4GALT1	UDP-Gal:betaGlcNAc beta 1,4- galactosyltransferase, polypeptide 1	24	5	0.159528	hsa00601	hsa00533	hsa00510	hsa00052
CXXC4	CXXC finger protein 4	4	1	0.159545	hsa04310
PSMD13	proteasome (prosome, macropain) 26S subunit, non-ATPase, 13	27	6	0.159582	hsa03050
IL11	interleukin 11	10	3	0.159835	hsa04640	hsa04630	hsa04060
ZBTB16	zinc finger and BTB domain containing 16	103	21	0.159981	hsa05221	hsa05200
OXCT2	3-oxoacid CoA transferase 2	2	1	0.160021	hsa00650	hsa00280
RDH10	retinol dehydrogenase 10 (all-trans)	11	4	0.160208	hsa00830
VTI1B	vesicle transport through interaction with t-SNAREs homolog 1B (yeast)	7	2	0.160332	hsa04130
DCT	dopachrome tautomerase (dopachrome delta-isomerase, tyrosine-related protein 2)	21	6	0.160525	hsa04916	hsa00350
P4HB	prolyl 4-hydroxylase, beta polypeptide	1	1	0.160687	hsa04141
SEC61A2	Sec61 alpha 2 subunit (S. cerevisiae)	6	2	0.160943	hsa05110	hsa04145	hsa04141	hsa03060
EGLN3	egl nine homolog 3 (C. elegans)	11	3	0.161134	hsa05211	hsa05200
RPS6KA1	ribosomal protein S6 kinase, 90kDa, polypeptide 1	15	4	0.161594	hsa04914	hsa04722	hsa04720	hsa04150	hsa04114	hsa04010
OR10H3	olfactory receptor, family 10, subfamily H, member 3	4	2	0.161691	hsa04740
NEFH	neurofilament, heavy polypeptide	6	3	0.161722	hsa05014
OR2L2	olfactory receptor, family 2, subfamily L, member 2	3	1	0.161753	hsa04740
OR4C13	olfactory receptor, family 4, subfamily C, member 13	6	2	0.161863	hsa04740
PRKAR2A	protein kinase, cAMP-dependent, regulatory, type II, alpha	3	1	0.161892	hsa04910	hsa04210
CNGB1	cyclic nucleotide gated channel beta 1	41	10	0.162239	hsa04744	hsa04740
OR5AP2	olfactory receptor, family 5, subfamily AP, member 2	9	4	0.162461	hsa04740
B3GALT1	UDP-Gal:betaGlcNAc beta 1,3-galactosyltransferase, polypeptide 1	16	5	0.16254	hsa00601
IDI1	isopentenyl-diphosphate delta isomerase 1	10	4	0.162614	hsa00900
PAFAH1B2	platelet-activating factor acetylhydrolase 1b, catalytic subunit 2 (30kDa)	6	2	0.162614	hsa00565
SERPINB4	serpin peptidase inhibitor, clade B (ovalbumin), member 4	4	1	0.162632	hsa05146
CDC6	cell division cycle 6 homolog (S. cerevisiae)	1	1	0.163016	hsa04110
THOC2	THO complex 2	7	1	0.163183	hsa03040
PRKAR2B	protein kinase, cAMP-dependent, regulatory, type II, beta	23	5	0.163198	hsa04910	hsa04210
SMAP1	small ArfGAP 1	14	3	0.163257	hsa04144
DLD	dihydrolipoamide dehydrogenase	8	2	0.163368	hsa00620	hsa00280	hsa00260	hsa00020	hsa00010
SEMA4B	sema domain, immunoglobulin domain (Ig), transmembrane domain (TM) and short cytoplasmic domain, (semaphorin) 4B	14	3	0.163412	hsa04360
APRT	adenine phosphoribosyltransferase	7	3	0.163564	hsa00230
CREB3L1	cAMP responsive element binding protein 3-like 1	6	2	0.163707	hsa05215	hsa05016	hsa04962	hsa04916
VPS37D	vacuolar protein sorting 37 homolog D (S. cerevisiae)	6	1	0.163999	hsa04144
GALNTL2	UDP-N-acetyl-alpha-D-galactosamine:polypeptide N-acetylgalactosaminyltransferase-like 2	39	9	0.164035	hsa00512
SLC25A31	solute carrier family 25 (mitochondrial carrier; adenine nucleotide translocator), member 31	6	2	0.164251	hsa05016	hsa05012	hsa04020
PPIH	peptidylprolyl isomerase H (cyclophilin H)	10	3	0.164552	hsa03040
PLA2G1B	phospholipase A2, group IB (pancreas)	6	2	0.164769	hsa04972	hsa04912	hsa04730	hsa04664	hsa04370	hsa04270	hsa04010	hsa00592	hsa00591	hsa00590	hsa00565	hsa00564
BDNF	brain-derived neurotrophic factor	14	3	0.16508	hsa05016	hsa04722	hsa04010
PAPOLG	poly(A) polymerase gamma	14	4	0.165093	hsa03018
FGF11	fibroblast growth factor 11	7	2	0.165517	hsa05218	hsa05200	hsa04810	hsa04010
GTF2H4	general transcription factor IIH, polypeptide 4, 52kDa	11	3	0.16554	hsa03420	hsa03022
C8A	complement component 8, alpha polypeptide	20	5	0.165606	hsa05322	hsa05146	hsa05020	hsa04610
TYMS	thymidylate synthetase	15	4	0.165655	hsa00670	hsa00240
NCSTN	nicastrin	11	2	0.166373	hsa05010	hsa04330
HNRNPC	heterogeneous nuclear ribonucleoprotein C (C1/C2)	17	4	0.166474	hsa03040
GSN	gelsolin	16	4	0.16687	hsa04810	hsa04666
ABCA13	ATP-binding cassette, sub-family A (ABC1), member 13	100	16	0.16711	hsa02010
ACTA2	actin, alpha 2, smooth muscle, aorta	14	4	0.167145	hsa04270
NEO1	neogenin 1	32	4	0.167244	hsa04514
LIG1	ligase I, DNA, ATP-dependent	20	4	0.168023	hsa03430	hsa03420	hsa03410	hsa03030
YOD1	YOD1 OTU deubiquinating enzyme 1 homolog (S. cerevisiae)	6	2	0.16805	hsa04141
RBPJL	recombination signal binding protein for immunoglobulin kappa J region-like	12	3	0.168579	hsa04330
OR12D3	olfactory receptor, family 12, subfamily D, member 3	23	6	0.168675	hsa04740
UBE2N	ubiquitin-conjugating enzyme E2N	12	4	0.169119	hsa04120
PLCZ1	phospholipase C, zeta 1	24	4	0.169201	hsa04114	hsa04070	hsa04020	hsa00562
OR11H6	olfactory receptor, family 11, subfamily H, member 6	17	4	0.169359	hsa04740
GGT5	gamma-glutamyltransferase 5	6	2	0.169395	hsa00590	hsa00480	hsa00450	hsa00430
PIPOX	pipecolic acid oxidase	7	2	0.169409	hsa04146	hsa00310	hsa00260
FCER2	Fc fragment of IgE, low affinity II, receptor for (CD23)	17	6	0.169414	hsa04640
PPP2CB	protein phosphatase 2, catalytic subunit, beta isozyme	7	3	0.169517	hsa05142	hsa04730	hsa04530	hsa04350	hsa04310	hsa04114
TFRC	transferrin receptor (p90, CD71)	11	3	0.169861	hsa04640	hsa04145	hsa04144
PPOX	protoporphyrinogen oxidase	4	2	0.169897	hsa00860
PARK7	parkinson protein 7	6	3	0.170171	hsa05012
HSP90AB1	heat shock protein 90kDa alpha (cytosolic), class B member 1	8	3	0.170183	hsa05215	hsa05200	hsa04914	hsa04621	hsa04612	hsa04141
GRID2	glutamate receptor, ionotropic, delta 2	195	27	0.170518	hsa04730	hsa04080
MTHFD2	methylenetetrahydrofolate dehydrogenase (NADP+ dependent) 2, methenyltetrahydrofolate cyclohydrolase	7	3	0.1706	hsa00670	hsa00630
FOXO3	forkhead box O3	27	5	0.170861	hsa05223	hsa05213	hsa04722	hsa04062
TRIP12	thyroid hormone receptor interactor 12	14	4	0.170944	hsa04120
FABP1	fatty acid binding protein 1, liver	15	3	0.171282	hsa03320
OR10X1	olfactory receptor, family 10, subfamily X, member 1	7	2	0.171436	hsa04740
ACAA1	acetyl-CoA acyltransferase 1	5	2	0.171474	hsa04146	hsa03320	hsa01040	hsa00280	hsa00071
KLRK1	killer cell lectin-like receptor subfamily K, member 1	12	4	0.172066	hsa05144	hsa04650
SAT1	spermidine/spermine N1-acetyltransferase 1	11	4	0.172123	hsa00330
OR4F15	olfactory receptor, family 4, subfamily F, member 15	6	2	0.172287	hsa04740
HIST2H2BE	histone cluster 2, H2be	1	1	0.172429	hsa05322
HIST2H2AC	histone cluster 2, H2ac	1	1	0.172429	hsa05322
HIST2H2AB	histone cluster 2, H2ab	1	1	0.172429	hsa05322
RPE65	retinal pigment epithelium-specific protein 65kDa	25	7	0.172487	hsa00830
PGS1	phosphatidylglycerophosphate synthase 1	13	3	0.172939	hsa00564
RPS12	ribosomal protein S12	9	2	0.172941	hsa03010
TEC	tec protein tyrosine kinase	42	8	0.173141	hsa04660
ITGB1	integrin, beta 1 (fibronectin receptor, beta polypeptide, antigen CD29 includes MDF2, MSK12)	18	4	0.173224	hsa5414	hsa5412	hsa541	hsa5222	hsa52	hsa514	hsa5131	hsa513	hsa51	hsa481	hsa467	hsa4514	hsa4512	hsa451	hsa436
					hsa4145
APLNR	apelin receptor	9	2	0.17331	hsa04080
CACNG1	calcium channel, voltage-dependent, gamma subunit 1	15	5	0.173649	hsa05414	hsa05412	hsa05410	hsa04260	hsa04010
MYD88	myeloid differentiation primary response gene -88	4	2	0.173898	hsa05144	hsa05142	hsa05140	hsa04620	hsa04210
IL22	interleukin 22	14	4	0.174018	hsa04630	hsa04060
SH3GLB2	SH3-domain GRB2-like endophilin B2	4	2	0.174064	hsa04144
ALG2	asparagine-linked glycosylation 2, alpha-1,3-mannosyltransferase homolog (S. cerevisiae)	4	2	0.174078	hsa00510
GRID1	glutamate receptor, ionotropic, delta 1	151	29	0.174201	hsa04080
HADHA	hydroxyacyl-CoA dehydrogenase/3-ketoacyl-CoA thiolase/enoyl-CoA hydratase (trifunctional protein), alpha subunit	5	2	0.174604	hsa01040	hsa00650	hsa00640	hsa00410	hsa00380	hsa00310	hsa00280	hsa00071
TAAR6	trace amine associated receptor 6	26	6	0.174637	hsa04080
PFKFB1	6-phosphofructo-2-kinase/fructose-2,6-biphosphatase 1	1	1	0.174697	hsa00051
UBE2D2	ubiquitin-conjugating enzyme E2D 2	7	1	0.175424	hsa05131	hsa04141	hsa04120
INHBB	inhibin, beta B	7	3	0.175732	hsa04350	hsa04060
PDSS1	prenyl (decaprenyl) diphosphate synthase, subunit 1	14	4	0.176568	hsa00900
VPS37A	vacuolar protein sorting 37 homolog A (S. cerevisiae)	26	5	0.176574	hsa04144
OR5M1	olfactory receptor, family 5, subfamily M, member 1	9	3	0.176803	hsa04740
TRHR	thyrotropin-releasing hormone receptor	15	4	0.176887	hsa04080	hsa04020
SUOX	sulfite oxidase	5	2	0.177148	hsa00920
ARG2	arginase, type II	8	3	0.177289	hsa05146	hsa00330
TYRP1	tyrosinase-related protein 1	9	4	0.177293	hsa04916	hsa00350
KARS	lysyl-tRNA synthetase	3	1	0.177499	hsa00970
PCNA	proliferating cell nuclear antigen	5	2	0.178514	hsa04110	hsa03430	hsa03420	hsa03410	hsa03030
PRPF8	PRP8 pre-mRNA processing factor 8 homolog (S. cerevisiae)	7	2	0.17871	hsa03040
APOA1	apolipoprotein A-I	1	1	0.178905	hsa03320
GNG5	guanine nucleotide binding protein (G protein), gamma 5	8	3	0.179361	hsa04062
HIF1A	hypoxia inducible factor 1, alpha subunit (basic helix-loop-helix transcription factor)	8	3	0.179393	hsa05211	hsa05200	hsa04150
ALDH1A3	aldehyde dehydrogenase 1 family, member A3	10	3	0.179692	hsa00982	hsa00980	hsa00360	hsa00350	hsa00340	hsa00010
NSD1	nuclear receptor binding SET domain protein 1	9	3	0.179777	hsa00310
PIGX	phosphatidylinositol glycan anchor biosynthesis, class X	5	2	0.179808	hsa00563
LAMB1	laminin, beta 1	29	8	0.180284	hsa05222	hsa05200	hsa05146	hsa04512	hsa04510
TOP3B	topoisomerase (DNA) III beta	6	3	0.18029	hsa03440
PARD6A	par-6 partitioning defective 6 homolog alpha (C. elegans)	4	1	0.180946	hsa04530	hsa04144
SARS	seryl-tRNA synthetase	10	3	0.181458	hsa00970
RPS6KA3	ribosomal protein S6 kinase, 90kDa, polypeptide 3	10	2	0.181485	hsa04914	hsa04722	hsa04720	hsa04150	hsa04114	hsa04010
OR2J3	olfactory receptor, family 2, subfamily J, member 3	3	1	0.181676	hsa04740
FGR	Gardner-Rasheed feline sarcoma viral (v-fgr) oncogene homolog	3	1	0.181946	hsa04062
SRGAP3	SLIT-ROBO Rho GTPase activating protein 3	128	26	0.181996	hsa04360
GHR	growth hormone receptor	31	7	0.182675	hsa04630	hsa04080	hsa04060
ITPKA	inositol-trisphosphate 3-kinase A	4	2	0.182838	hsa04070	hsa04020	hsa00562
EPN2	epsin 2	3	1	0.183267	hsa04144
SYMPK	symplekin	11	3	0.183376	hsa04530
RILP	Rab interacting lysosomal protein	5	2	0.183503	hsa04145
EDA	ectodysplasin A	34	9	0.183504	hsa04060
STS	steroid sulfatase (microsomal), isozyme S	5	2	0.183537	hsa00140
EIF4G1	eukaryotic translation initiation factor 4 gamma, 1	11	4	0.183824	hsa05416
OR4A5	olfactory receptor, family 4, subfamily A, member 5	4	1	0.183902	hsa04740
ST6GALNAC6	ST6 (alpha-N-acetyl-neuraminyl-2,3-beta-galactosyl-1,3)-N-acetylgalactosaminide alpha-2,6-sialyltransferase 6	8	4	0.184015	hsa00604
KCNJ16	potassium inwardly-rectifying channel, subfamily J, member 16	20	7	0.184057	hsa04971
NDUFC1	NADH dehydrogenase (ubiquinone) 1, subcomplex unknown, 1, 6kDa	3	1	0.184399	hsa05016	hsa05012	hsa05010	hsa00190
C8B	complement component 8, beta polypeptide	9	3	0.184955	hsa05322	hsa05146	hsa05020	hsa04610
PTPRC	protein tyrosine phosphatase, receptor type, C	18	4	0.185212	hsa05340	hsa04666	hsa04660	hsa04514
ACPP	acid phosphatase, prostate	8	2	0.185598	hsa00740
CAMK2A	calcium/calmodulin-dependent protein kinase II alpha	36	10	0.185969	hsa05214	hsa04971	hsa04916	hsa04912	hsa04740	hsa04722	hsa04720	hsa04310	hsa04114	hsa04020	hsa04012
MGST2	microsomal glutathione S-transferase 2	34	9	0.186085	hsa00982	hsa00980	hsa00480
VPS4A	vacuolar protein sorting 4 homolog A (S. cerevisiae)	9	3	0.186141	hsa04144
MC2R	melanocortin 2 receptor (adrenocorticotropic hormone)	21	5	0.186214	hsa04080
DTX3	deltex homolog 3 (Drosophila)	7	2	0.18622	hsa04330
OR6C6	olfactory receptor, family 6, subfamily C, member 6	7	2	0.186543	hsa04740
FLOT1	flotillin 1	9	3	0.186548	hsa04910
VPS37C	vacuolar protein sorting 37 homolog C (S. cerevisiae)	12	3	0.186578	hsa04144
CASP8	caspase 8, apoptosis-related cysteine peptidase	12	4	0.187067	hsa05416	hsa05200	hsa05142	hsa05016	hsa05010	hsa04622	hsa04621	hsa04620	hsa04210	hsa04115
GNG12	guanine nucleotide binding protein (G protein), gamma 12	32	7	0.187117	hsa04810	hsa04062	hsa04010
PFKFB2	6-phosphofructo-2-kinase/fructose-2,6-biphosphatase 2	11	3	0.187322	hsa00051
TUBA1B	tubulin, alpha 1b	1	1	0.18746	hsa05130	hsa04540	hsa04145
FABP7	fatty acid binding protein 7, brain	15	5	0.187659	hsa03320
CHEK2	CHK2 checkpoint homolog (S. pombe)	10	3	0.187714	hsa04115	hsa04110
EIF2AK2	eukaryotic translation initiation factor 2-alpha kinase 2	7	2	0.18772	hsa04141
VAV1	vav 1 guanine nucleotide exchange factor	33	10	0.18797	hsa04810	hsa04670	hsa04666	hsa04664	hsa04662	hsa04660	hsa04650	hsa04510	hsa04062
HS3ST2	heparan sulfate (glucosamine) 3-O-sulfotransferase 2	40	11	0.188224	hsa00534
PI4K2A	phosphatidylinositol 4-kinase type 2 alpha	10	3	0.1883	hsa04070	hsa00562
SGCG	sarcoglycan, gamma (35kDa dystrophin-associated glycoprotein)	65	15	0.188318	hsa05416	hsa05414	hsa05412	hsa05410
GNA12	guanine nucleotide binding protein (G protein) alpha 12	30	5	0.188648	hsa04810	hsa04730	hsa04270	hsa04010
GABBR1	gamma-aminobutyric acid (GABA) B receptor, 1	17	6	0.188704	hsa04080
UBE2R2	ubiquitin-conjugating enzyme E2R 2	14	4	0.188733	hsa04120
TRIM21	tripartite motif containing 21	18	5	0.189303	hsa05322
CHRD	chordin	8	3	0.189969	hsa04350
TRMT11	tRNA methyltransferase 11 homolog (S. cerevisiae)	4	1	0.189993	hsa00450	hsa00350	hsa00340
DIAPH3	diaphanous homolog 3 (Drosophila)	46	7	0.190306	hsa04810
GRM5	glutamate receptor, metabotropic 5	79	13	0.190458	hsa05016	hsa04730	hsa04720	hsa04540	hsa04080	hsa04020
CCL8	chemokine (C-C motif) ligand 8	14	4	0.190486	hsa04621	hsa04062	hsa04060
SYNJ1	synaptojanin 1	13	3	0.190519	hsa04070	hsa00562
EPHA6	EPH receptor A6	59	11	0.190709	hsa04360
PPP3CB	protein phosphatase 3, catalytic subunit, beta isozyme	2	1	0.190924	hsa05014	hsa05010	hsa04720	hsa04662	hsa04660	hsa04650	hsa04370	hsa04360	hsa04310	hsa04210	hsa04114	hsa04020	hsa04010
PAFAH1B3	platelet-activating factor acetylhydrolase 1b, catalytic subunit 3 (29kDa)	1	1	0.191246	hsa00565
PDE7A	phosphodiesterase 7A	21	4	0.191258	hsa00230
OR2Y1	olfactory receptor, family 2, subfamily Y, member 1	5	2	0.191489	hsa04740
GUCY2C	guanylate cyclase 2C (heat stable enterotoxin receptor)	6	2	0.191688	hsa00230
AGPAT9	1-acylglycerol-3-phosphate O-acyltransferase 9	10	2	0.191713	hsa00564	hsa00561
PNLIPRP1	pancreatic lipase-related protein 1	18	5	0.191803	hsa04972	hsa00561
ABCG2	ATP-binding cassette, sub-family G (WHITE), member 2	17	5	0.191826	hsa02010
NDUFA5	NADH dehydrogenase (ubiquinone) 1 alpha subcomplex, 5, 13kDa	9	3	0.192214	hsa05016	hsa05012	hsa05010	hsa00190
LCK	lymphocyte-specific protein tyrosine kinase	5	2	0.192346	hsa05340	hsa04660	hsa04650
RBM17	RNA binding motif protein 17	21	4	0.19252	hsa03040
RHOBTB1	Rho-related BTB domain containing 1	28	6	0.192585	hsa04120
HTR1B	5-hydroxytryptamine (serotonin) receptor 1B	13	4	0.192824	hsa04080
IL21	interleukin 21	11	3	0.193255	hsa04630	hsa04060
SLC2A4	solute carrier family 2 (facilitated glucose transporter), member 4	9	3	0.193292	hsa04930	hsa04920	hsa04910
PIWIL1	piwi-like 1 (Drosophila)	20	4	0.193626	hsa04320
NPFFR2	neuropeptide FF receptor 2	6	2	0.193667	hsa04080
TAZ	tafazzin	6	1	0.193699	hsa00564
MCCC2	methylcrotonoyl-CoA carboxylase 2 (beta)	13	3	0.194241	hsa00280
CD47	CD47 molecule	8	3	0.194564	hsa04512
AP1M2	adaptor-related protein complex 1, mu 2 subunit	8	2	0.19457	hsa04142
CDKN2D	cyclin-dependent kinase inhibitor 2D (p19, inhibits CDK4)	8	2	0.19457	hsa04110
NDST4	N-deacetylase/N-sulfotransferase (heparan glucosaminyl) 4	32	7	0.194671	hsa00534
CNOT8	CCR4-NOT transcription complex, subunit 8	3	1	0.194675	hsa03018
POLR2E	polymerase (RNA) II (DNA directed) polypeptide E, 25kDa	10	3	0.19469	hsa05016	hsa03020	hsa00240	hsa00230
UBE2D1	ubiquitin-conjugating enzyme E2D 1	9	3	0.195204	hsa04141	hsa04120
NME4	non-metastatic cells 4, protein expressed in	4	1	0.195453	hsa00240	hsa00230
NADSYN1	NAD synthetase 1	17	4	0.195588	hsa00760
CLCA4	chloride channel accessory 4	8	3	0.195626	hsa04972	hsa04740
DCP1A	DCP1 decapping enzyme homolog A (S. cerevisiae)	7	2	0.195816	hsa03018
CHIT1	chitinase 1 (chitotriosidase)	22	5	0.195921	hsa00520
SNCA	synuclein, alpha (non A4 component of amyloid precursor)	19	4	0.195945	hsa05012	hsa05010
NTN1	netrin 1	90	21	0.196042	hsa04360
IFNB1	interferon, beta 1, fibroblast	9	3	0.196131	hsa05142	hsa04650	hsa04630	hsa04623	hsa04622	hsa04620	hsa04060
AGPAT1	1-acylglycerol-3-phosphate O-acyltransferase 1 (lysophosphatidic acid acyltransferase, alpha)	18	5	0.196252	hsa00564	hsa00561
PDE4B	phosphodiesterase 4B, cAMP-specific	93	16	0.196706	hsa00230
GABRA2	gamma-aminobutyric acid (GABA) A receptor, alpha 2	16	4	0.196742	hsa04080
ATG5	ATG5 autophagy related 5 homolog (S. cerevisiae)	31	6	0.197187	hsa05131	hsa04622	hsa04140
PEX19	peroxisomal biogenesis factor 19	3	2	0.197468	hsa04146
FMO4	flavin containing monooxygenase 4	12	3	0.197519	hsa00982
HIST3H2BB	histone cluster 3, H2bb	3	1	0.197539	hsa05322
HIST3H2A	histone cluster 3, H2a	3	1	0.197539	hsa05322
P2RY11	purinergic receptor P2Y, G-protein coupled, 11	7	3	0.198475	hsa04080
OR52L1	olfactory receptor, family 52, subfamily L, member 1	11	3	0.199085	hsa04740
ITGA6	integrin, alpha 6	36	9	0.199473	hsa05414	hsa05412	hsa05410	hsa05222	hsa05200	hsa04810	hsa04640	hsa04514	hsa04512	hsa04510
FOLR1	folate receptor 1 (adult)	3	1	0.199921	hsa04144
PARD3	par-3 partitioning defective 3 homolog (C. elegans)	109	15	0.199923	hsa04530	hsa04520	hsa04144	hsa04080	hsa04062
RPA3	replication protein A3, 14kDa	45	8	0.200014	hsa03440	hsa03430	hsa03420	hsa03030
POLR2H	polymerase (RNA) II (DNA directed) polypeptide H	9	3	0.200096	hsa05016	hsa03020	hsa00240	hsa00230
GPT2	glutamic pyruvate transaminase (alanine aminotransferase) 2	2	1	0.200445	hsa00250
ACVR2A	activin A receptor, type IIA	5	2	0.200505	hsa04350	hsa04060
NOTCH3	notch 3	12	2	0.20056	hsa04330	hsa04320
ALPPL2	alkaline phosphatase, placental-like 2	5	2	0.200727	hsa00790
HLA-DQA2	major histocompatibility complex, class II, DQ alpha 2	22	4	0.200803	hsa05416	hsa05332	hsa05330	hsa05322	hsa05320	hsa05310	hsa05140	hsa04940	hsa04672	hsa04612	hsa04514	hsa04145
RXRA	retinoid X receptor, alpha	22	5	0.200822	hsa05223	hsa05222	hsa05216	hsa05200	hsa04920	hsa03320
APC	adenomatous polyposis coli	17	3	0.20163	hsa05217	hsa05213	hsa05210	hsa05200	hsa04810	hsa04310
CACNA1I	calcium channel, voltage-dependent, T type, alpha 1I subunit	34	7	0.202068	hsa04020	hsa04010
WNT10B	wingless-type MMTV integration site family, member 10B	2	1	0.202875	hsa05217	hsa05200	hsa04916	hsa04340	hsa04310
ENTPD5	ectonucleoside triphosphate diphosphohydrolase 5	7	2	0.202942	hsa00240	hsa00230
PF4	platelet factor 4	4	1	0.203042	hsa04062	hsa04060
OR5K1	olfactory receptor, family 5, subfamily K, member 1	5	1	0.203285	hsa04740
ECHS1	enoyl CoA hydratase, short chain, 1, mitochondrial	6	2	0.203539	hsa00650	hsa00640	hsa00410	hsa00380	hsa00310	hsa00280	hsa00071
CDKN2A	cyclin-dependent kinase inhibitor 2A (melanoma, p16, inhibits CDK4)	17	4	0.20359	hsa05223	hsa05220	hsa05219	hsa05218	hsa05214	hsa05212	hsa05200	hsa04115	hsa04110
CX3CR1	chemokine (C-X3-C motif) receptor 1	19	5	0.203639	hsa04062	hsa04060
PPP2R5A	protein phosphatase 2, regulatory subunit B', alpha	12	4	0.203692	hsa04310	hsa04114
IMPDH1	IMP (inosine 5'-monophosphate) dehydrogenase 1	7	3	0.204231	hsa00983	hsa00230
ARNTL	aryl hydrocarbon receptor nuclear translocator-like	27	6	0.20425	hsa04710
ABLIM3	actin binding LIM protein family, member 3	34	6	0.204276	hsa04360
SOD2	superoxide dismutase 2, mitochondrial	4	1	0.204393	hsa05016	hsa04146
NDUFS5	NADH dehydrogenase (ubiquinone) Fe-S protein 5, 15kDa (NADH-coenzyme Q reductase)	2	1	0.204409	hsa05016	hsa05012	hsa05010	hsa00190
MARCO	macrophage receptor with collagenous structure	18	4	0.204492	hsa04145
ALG11	asparagine-linked glycosylation 11, alpha-1,2-mannosyltransferase homolog (yeast)	8	2	0.204842	hsa00510
P4HA2	prolyl 4-hydroxylase, alpha polypeptide II	12	4	0.205016	hsa00330
CSNK1G3	casein kinase 1, gamma 3	21	4	0.205255	hsa04340
IL17RB	interleukin 17 receptor B	10	2	0.205369	hsa04060
NPR1	natriuretic peptide receptor A/guanylate cyclase A (atrionatriuretic peptide receptor A)	5	2	0.205757	hsa04270	hsa00230
DPYS	dihydropyrimidinase	35	8	0.205926	hsa00983	hsa00770	hsa00410	hsa00240
CLEC4M	C-type lectin domain family 4, member M	18	5	0.205959	hsa04145
DCTD	dCMP deaminase	39	10	0.206298	hsa00240
NEFL	neurofilament, light polypeptide	8	2	0.206513	hsa05014
LSM1	LSM1 homolog, U6 small nuclear RNA associated (S. cerevisiae)	3	2	0.206697	hsa03018
GNAI2	guanine nucleotide binding protein (G protein), alpha inhibiting activity polypeptide 2	1	1	0.206706	hsa05142	hsa04971	hsa04916	hsa04914	hsa04730	hsa04670	hsa04540	hsa04530	hsa04360	hsa04062
FBXO6	F-box protein 6	9	3	0.207098	hsa04141
DHCR7	7-dehydrocholesterol reductase	13	2	0.207174	hsa00100
PSTPIP1	proline-serine-threonine phosphatase interacting protein 1	13	3	0.207473	hsa04621
UNC5B	unc-5 homolog B (C. elegans)	29	8	0.207735	hsa04360
SGCA	sarcoglycan, alpha (50kDa dystrophin-associated glycoprotein)	10	4	0.207804	hsa05416	hsa05414	hsa05412	hsa05410
XRCC3	X-ray repair complementing defective repair in Chinese hamster cells 3	7	2	0.20808	hsa03440
HMOX1	heme oxygenase (decycling) 1	15	3	0.20823	hsa00860
OR12D2	olfactory receptor, family 12, subfamily D, member 2	22	5	0.208258	hsa04740
HRH3	histamine receptor H3	8	3	0.208413	hsa04080
PLCB4	phospholipase C, beta 4	73	15	0.208474	hsa5146	hsa5142	hsa516	hsa51	hsa4972	hsa4971	hsa497	hsa4916	hsa4912	hsa473	hsa472	hsa454	hsa431	hsa427	hsa47
					hsa462	hsa42	hsa562
OR10AG1	olfactory receptor, family 10, subfamily AG, member 1	4	2	0.20849	hsa04740
IQSEC2	IQ motif and Sec7 domain 2	7	3	0.208935	hsa04144
AP3D1	adaptor-related protein complex 3, delta 1 subunit	12	3	0.209328	hsa04142
POLE3	polymerase (DNA directed), epsilon 3 (p17 subunit)	14	5	0.209394	hsa03420	hsa03410	hsa03030	hsa00240	hsa00230
OR9A4	olfactory receptor, family 9, subfamily A, member 4	5	2	0.209447	hsa04740
CKMT2	creatine kinase, mitochondrial 2 (sarcomeric)	9	3	0.209513	hsa00330
HNF4A	hepatocyte nuclear factor 4, alpha	33	10	0.209647	hsa04950
GRIA1	glutamate receptor, ionotropic, AMPA 1	88	16	0.20973	hsa05014	hsa04730	hsa04720	hsa04080
NDUFS1	NADH dehydrogenase (ubiquinone) Fe-S protein 1, 75kDa (NADH-coenzyme Q reductase)	7	2	0.209755	hsa05016	hsa05012	hsa05010	hsa00190
NCR3	natural cytotoxicity triggering receptor 3	13	4	0.209816	hsa04650
AGXT	alanine-glyoxylate aminotransferase	11	3	0.21001	hsa04146	hsa00260	hsa00250
EPB41L3	erythrocyte membrane protein band 4.1-like 3	40	8	0.210256	hsa04530
F11	coagulation factor XI	22	6	0.21027	hsa04610
VAMP8	vesicle-associated membrane protein 8 (endobrevin)	10	3	0.210614	hsa04130
VAMP5	vesicle-associated membrane protein 5 (myobrevin)	10	3	0.210614	hsa04130
P4HA3	prolyl 4-hydroxylase, alpha polypeptide III	9	3	0.210655	hsa00330
ATG4D	ATG4 autophagy related 4 homolog D (S. cerevisiae)	10	3	0.211024	hsa04140
IL2RA	interleukin 2 receptor, alpha	32	7	0.211088	hsa04640	hsa04630	hsa04144	hsa04060
DDX23	DEAD (Asp-Glu-Ala-Asp) box polypeptide 23	7	3	0.211304	hsa03040
HSD17B6	hydroxysteroid (17-beta) dehydrogenase 6 homolog (mouse)	3	1	0.211332	hsa00140
OR4C16	olfactory receptor, family 4, subfamily C, member 16	9	3	0.211437	hsa04740
EXOSC3	exosome component 3	4	2	0.211467	hsa03018
PIK3CB	phosphoinositide-3-kinase, catalytic, beta polypeptide	9	2	0.211643	hsa5223	hsa5222	hsa5221	hsa522	hsa5218	hsa5215	hsa5214	hsa5213	hsa5212	hsa5211	hsa521	hsa52	hsa5146	hsa5142	hsa51
					hsa496	hsa493	hsa4914	hsa491	hsa481	hsa4722	hsa467	hsa4666	hsa4664	hsa4662	hsa466	hsa465	hsa463	hsa462	hsa451
					hsa437	hsa421	hsa415	hsa47	hsa462	hsa412	hsa562
CALML5	calmodulin-like 5	14	6	0.21235	hsa5214	hsa51	hsa4971	hsa497	hsa4916	hsa4912	hsa491	hsa4744	hsa474	hsa4722	hsa472	hsa427	hsa4114	hsa47	hsa42
TAF12	TAF12 RNA polymerase II, TATA box binding protein (TBP)-associated factor, 20kDa	2	1	0.212438	hsa03022
MBTPS2	membrane-bound transcription factor peptidase, site 2	7	2	0.213039	hsa04141
ABCB11	ATP-binding cassette, sub-family B (MDR/TAP), member 11	31	7	0.213305	hsa02010
IFNA6	interferon, alpha 6	3	1	0.213459	hsa05320	hsa04650	hsa04630	hsa04623	hsa04622	hsa04620	hsa04140	hsa04060
ITGB4	integrin, beta 4	10	4	0.214197	hsa05414	hsa05412	hsa05410	hsa04810	hsa04512	hsa04510
HEMK1	HemK methyltransferase family member 1	2	1	0.214287	hsa00450	hsa00350	hsa00340
DECR2	2,4-dienoyl CoA reductase 2, peroxisomal	5	2	0.214446	hsa04146
PRKCG	protein kinase C, gamma	6	2	0.214557	hsa5223	hsa5214	hsa52	hsa5146	hsa511	hsa4972	hsa4971	hsa497	hsa496	hsa4916	hsa473	hsa472	hsa467	hsa4666	hsa465
					hsa454	hsa453	hsa451	hsa437	hsa431	hsa427	hsa47	hsa42	hsa412	hsa41
DNM1	dynamin 1	6	2	0.214606	hsa05100	hsa04666	hsa04144
BNIP1	BCL2/adenovirus E1B 19kDa interacting protein 1	5	2	0.214907	hsa04130
CSNK2A2	casein kinase 2, alpha prime polypeptide	15	4	0.214965	hsa04530	hsa04520	hsa04310
NHP2L1	NHP2 non-histone chromosome protein 2-like 1 (S. cerevisiae)	2	1	0.215043	hsa03040
PLA2G2E	phospholipase A2, group IIE	16	5	0.215292	hsa04972	hsa04912	hsa04730	hsa04664	hsa04370	hsa04270	hsa04010	hsa00592	hsa00591	hsa00590	hsa00565	hsa00564
IL1B	interleukin 1, beta	10	3	0.215583	hsa5332	hsa5146	hsa5144	hsa5142	hsa514	hsa52	hsa51	hsa494	hsa464	hsa4623	hsa4621	hsa462	hsa421	hsa46	hsa41
AK7	adenylate kinase 7	16	5	0.215647	hsa00230
ERO1L	ERO1-like (S. cerevisiae)	12	4	0.215743	hsa05110	hsa04141
ZMAT3	zinc finger, matrin-type 3	7	3	0.215754	hsa04115
SF3A3	splicing factor 3a, subunit 3, 60kDa	7	3	0.215788	hsa03040
TAF11	TAF11 RNA polymerase II, TATA box binding protein (TBP)-associated factor, 28kDa	5	2	0.216691	hsa03022
DTX4	deltex homolog 4 (Drosophila)	13	4	0.216717	hsa04330
THBS2	thrombospondin 2	22	8	0.216977	hsa05144	hsa04512	hsa04510	hsa04350	hsa04145
CLDN6	claudin 6	7	3	0.216985	hsa04670	hsa04530	hsa04514
TNFRSF12A	tumor necrosis factor receptor superfamily, member 12A	7	3	0.216985	hsa04060
EXT2	exostosin 2	31	7	0.217039	hsa00534
PHPT1	phosphohistidine phosphatase 1	1	1	0.217975	hsa00740	hsa00051
CDK6	cyclin-dependent kinase 6	23	4	0.217976	hsa05223	hsa05222	hsa05220	hsa05218	hsa05214	hsa05212	hsa05200	hsa04115	hsa04110
PPIL1	peptidylprolyl isomerase (cyclophilin)-like 1	12	3	0.218632	hsa03040
AMPH	amphiphysin	95	17	0.21874	hsa04666
RPL29	ribosomal protein L29	1	1	0.218799	hsa03010
ACY1	aminoacylase 1	1	1	0.218799	hsa00330
OR5D14	olfactory receptor, family 5, subfamily D, member 14	6	3	0.2188	hsa04740
CD5	CD5 molecule	14	3	0.218879	hsa04640
LRRK2	leucine-rich repeat kinase 2	62	10	0.219062	hsa05012
CPA3	carboxypeptidase A3 (mast cell)	21	4	0.219178	hsa04972	hsa04614
ATP6V0D1	ATPase, H+ transporting, lysosomal 38kDa, V0 subunit d1	2	1	0.219202	hsa05120	hsa05110	hsa04966	hsa04145	hsa04142	hsa00190
CA12	carbonic anhydrase XII	23	5	0.219218	hsa00910
CHRND	cholinergic receptor, nicotinic, delta	8	2	0.21955	hsa04080
EHMT1	euchromatic histone-lysine N-methyltransferase 1	14	4	0.220153	hsa00310
MAPK12	mitogen-activated protein kinase 12	6	2	0.220225	hsa5142	hsa514	hsa5131	hsa512	hsa514	hsa4914	hsa4912	hsa4722	hsa467	hsa4664	hsa466	hsa4622	hsa4621	hsa462	hsa437
					hsa4114	hsa41
OS9	osteosarcoma amplified 9, endoplasmic reticulum lectin	10	3	0.220252	hsa04141
FLT3	fms-related tyrosine kinase 3	24	7	0.220482	hsa05221	hsa05200	hsa04640	hsa04060
IL9	interleukin 9	18	6	0.220646	hsa05310	hsa04630	hsa04060
ACAT2	acetyl-CoA acetyltransferase 2	13	2	0.220799	hsa00900	hsa00650	hsa00640	hsa00620	hsa00380	hsa00310	hsa00280	hsa00071
ERCC3	excision repair cross-complementing rodent repair deficiency, complementation group 3 (xeroderma pigmentosum group B complementing)	8	3	0.221506	hsa03420
ALAD	aminolevulinate dehydratase	29	11	0.221597	hsa00860
CNOT4	CCR4-NOT transcription complex, subunit 4	22	6	0.222477	hsa03018
MAP3K1	mitogen-activated protein kinase kinase kinase 1	18	4	0.222588	hsa04912	hsa04722	hsa04622	hsa04120	hsa04010
PROS1	protein S (alpha)	6	2	0.222604	hsa04610
OR11H4	olfactory receptor, family 11, subfamily H, member 4	16	5	0.222686	hsa04740
LEF1	lymphoid enhancer-binding factor 1	13	4	0.222745	hsa05412	hsa05221	hsa05217	hsa05216	hsa05215	hsa05213	hsa05210	hsa05200	hsa04916	hsa04520	hsa04310
CAPN2	calpain 2, (m/II) large subunit	25	6	0.222771	hsa05010	hsa04510	hsa04210	hsa04141
HAGHL	hydroxyacylglutathione hydrolase-like	2	1	0.222907	hsa00620
DHRS4	dehydrogenase/reductase (SDR family) member 4	2	1	0.222929	hsa04146	hsa00830
OR10H2	olfactory receptor, family 10, subfamily H, member 2	6	3	0.222949	hsa04740
FOXA2	forkhead box A2	2	1	0.223246	hsa04950
DGKH	diacylglycerol kinase, eta	69	10	0.223495	hsa04070	hsa00564	hsa00561
CETN2	centrin, EF-hand protein, 2	7	2	0.223752	hsa03420
FABP6	fatty acid binding protein 6, ileal	12	3	0.223858	hsa03320
OR8J3	olfactory receptor, family 8, subfamily J, member 3	2	1	0.22434	hsa04740
CYP46A1	cytochrome P450, family 46, subfamily A, polypeptide 1	13	4	0.224608	hsa00120
ALG6	asparagine-linked glycosylation 6, alpha-1,3-glucosyltransferase homolog (S. cerevisiae)	14	4	0.22481	hsa00510
GLS2	glutaminase 2 (liver, mitochondrial)	5	2	0.224926	hsa04964	hsa00910	hsa00330	hsa00250
GABRE	gamma-aminobutyric acid (GABA) A receptor, epsilon	19	6	0.224964	hsa04080
DFFA	DNA fragmentation factor, 45kDa, alpha polypeptide	6	2	0.225034	hsa04210
CYP51A1	cytochrome P450, family 51, subfamily A, polypeptide 1	5	1	0.225098	hsa00100
CPOX	coproporphyrinogen oxidase	13	3	0.225339	hsa00860
STX19	syntaxin 19	3	1	0.225939	hsa04130
DYNC2H1	dynein, cytoplasmic 2, heavy chain 1	63	10	0.226091	hsa04962	hsa04145
RBM8A	RNA binding motif protein 8A	1	1	0.22686	hsa03040
TAF1	TAF1 RNA polymerase II, TATA box binding protein (TBP)-associated factor, 250kDa	1	1	0.226872	hsa03022
CCL20	chemokine (C-C motif) ligand 20	9	3	0.226915	hsa04062	hsa04060
NLK	nemo-like kinase	9	3	0.22695	hsa04520	hsa04310	hsa04010
LTA	lymphotoxin alpha (TNF superfamily, member 1)	15	4	0.226958	hsa04940	hsa04060
MYL6B	myosin, light chain 6B, alkali, smooth muscle and non-muscle	4	1	0.226975	hsa04270
MYL6	myosin, light chain 6, alkali, smooth muscle and non-muscle	4	1	0.226975	hsa04270
HADH	hydroxyacyl-CoA dehydrogenase	6	2	0.227258	hsa00650	hsa00380	hsa00310	hsa00280	hsa00071
RPS6	ribosomal protein S6	6	2	0.2274	hsa04910	hsa04150	hsa03010
ADCYAP1R1	adenylate cyclase activating polypeptide 1 (pituitary) receptor type I	26	6	0.22754	hsa04080
CXADR	coxsackie virus and adenovirus receptor	23	6	0.227629	hsa05416
MAFA	v-maf musculoaponeurotic fibrosarcoma oncogene homolog A (avian)	6	2	0.227656	hsa04950	hsa04930
ATP5A1	ATP synthase, H+ transporting, mitochondrial F1 complex, alpha subunit 1, cardiac muscle	7	2	0.227972	hsa05016	hsa05012	hsa05010	hsa00190
ADK	adenosine kinase	24	4	0.227983	hsa00230
AHCYL1	adenosylhomocysteinase-like 1	6	1	0.228112	hsa00450	hsa00270
TAOK2	TAO kinase 2	2	1	0.228221	hsa04010
IL5	interleukin 5 (colony-stimulating factor, eosinophil)	6	2	0.228238	hsa05330	hsa05320	hsa05310	hsa04672	hsa04664	hsa04660	hsa04640	hsa04630	hsa04060
FBXO2	F-box protein 2	7	3	0.228373	hsa04141	hsa04120
PSPH	phosphoserine phosphatase	2	1	0.228785	hsa00260
FBP1	fructose-1,6-bisphosphatase 1	21	4	0.228991	hsa04910	hsa00051	hsa00030	hsa00010
CREB5	cAMP responsive element binding protein 5	188	34	0.229083	hsa05215	hsa05016	hsa04962
P2RX2	purinergic receptor P2X, ligand-gated ion channel, 2	7	2	0.229139	hsa04080	hsa04020
BMPR1A	bone morphogenetic protein receptor, type IA	20	4	0.229191	hsa04350	hsa04060
PRICKLE1	prickle homolog 1 (Drosophila)	44	9	0.229219	hsa04310
OR52B4	olfactory receptor, family 52, subfamily B, member 4	9	3	0.229286	hsa04740
CYP2E1	cytochrome P450, family 2, subfamily E, polypeptide 1	15	5	0.229304	hsa00982	hsa00980	hsa00591	hsa00590
GBGT1	globoside alpha-1,3-N-acetylgalactosaminyltransferase 1	13	5	0.229432	hsa00603
PTGER4	prostaglandin E receptor 4 (subtype EP4)	2	1	0.229439	hsa04080
HUWE1	HECT, UBA and WWE domain containing 1	3	1	0.229647	hsa04120
B4GALT3	UDP-Gal:betaGlcNAc beta 1,4- galactosyltransferase, polypeptide 3	5	3	0.229669	hsa00601	hsa00533	hsa00510
RPL30	ribosomal protein L30	7	3	0.22974	hsa03010
DYNC1I2	dynein, cytoplasmic 1, intermediate chain 2	6	2	0.230031	hsa04962	hsa04145
ETS2	v-ets erythroblastosis virus E26 oncogene homolog 2 (avian)	11	2	0.230273	hsa04320
FGF8	fibroblast growth factor 8 (androgen-induced)	1	1	0.230357	hsa05218	hsa05200	hsa04810	hsa04010
PNLIP	pancreatic lipase	5	2	0.230584	hsa04972	hsa00561
HSPA4L	heat shock 70kDa protein 4-like	6	2	0.231409	hsa04141
PRUNE	prune homolog (Drosophila)	10	4	0.231591	hsa00230
CD1E	CD1e molecule	7	3	0.231604	hsa04640
CYP2J2	cytochrome P450, family 2, subfamily J, polypeptide 2	13	4	0.232089	hsa00591	hsa00590
ATP1B3	ATPase, Na+/K+ transporting, beta 3 polypeptide	14	4	0.232185	hsa04972	hsa04971	hsa04970	hsa04964	hsa04960	hsa04260
POMP	proteasome maturation protein	13	4	0.232244	hsa03050
RASGRP1	RAS guanyl releasing protein 1 (calcium and DAG-regulated)	10	4	0.232498	hsa04660	hsa04010
ITGB6	integrin, beta 6	15	5	0.232706	hsa05414	hsa05412	hsa05410	hsa04810	hsa04512	hsa04510
DCLRE1C	DNA cross-link repair 1C	11	4	0.232757	hsa05340	hsa03450
TARSL2	threonyl-tRNA synthetase-like 2	10	2	0.233366	hsa00970
DHODH	dihydroorotate dehydrogenase	12	3	0.233415	hsa00240
APPL1	adaptor protein, phosphotyrosine interaction, PH domain and leucine zipper containing 1	6	2	0.233458	hsa05210	hsa05200
NDUFAB1	NADH dehydrogenase (ubiquinone) 1, alpha/beta subcomplex, 1, 8kDa	2	1	0.233507	hsa05016	hsa05012	hsa05010	hsa00190
CAMKK1	calcium/calmodulin-dependent protein kinase kinase 1, alpha	13	6	0.233878	hsa04920
UBE2F	ubiquitin-conjugating enzyme E2F (putative)	12	2	0.234245	hsa04120
DVL2	dishevelled, dsh homolog 2 (Drosophila)	6	2	0.234405	hsa05217	hsa05200	hsa04916	hsa04330	hsa04310
ACADVL	acyl-CoA dehydrogenase, very long chain	6	2	0.234405	hsa00071
GCK	glucokinase (hexokinase 4)	24	6	0.235104	hsa04950	hsa04930	hsa04910	hsa00520	hsa00500	hsa00052	hsa00010
TBP	TATA box binding protein	8	2	0.235197	hsa05016	hsa03022
PIP4K2C	phosphatidylinositol-5-phosphate 4-kinase, type II, gamma	8	2	0.235475	hsa04810	hsa04070	hsa00562
UBQLN3	ubiquilin 3	18	5	0.235514	hsa04141
GPX7	glutathione peroxidase 7	11	3	0.235622	hsa00590	hsa00480
CHST14	carbohydrate (N-acetylgalactosamine 4-0) sulfotransferase 14	5	2	0.235708	hsa00532
LBP	lipopolysaccharide binding protein	12	3	0.235855	hsa04620
ST3GAL5	ST3 beta-galactoside alpha-2,3-sialyltransferase 5	19	4	0.235879	hsa00604
IL23R	interleukin 23 receptor	29	7	0.236102	hsa04630	hsa04060
SST	somatostatin	12	4	0.236123	hsa04971
PLA2G7	phospholipase A2, group VII (platelet-activating factor acetylhydrolase, plasma)	17	4	0.236264	hsa00565
CTNND1	catenin (cadherin-associated protein), delta 1	4	1	0.23638	hsa04670	hsa04520
NRG1	neuregulin 1	245	35	0.236446	hsa04012
DAAM1	dishevelled associated activator of morphogenesis 1	52	7	0.23686	hsa04310
STAT1	signal transducer and activator of transcription 1, 91kDa	23	6	0.237289	hsa05212	hsa05200	hsa05140	hsa04630	hsa04620	hsa04062
NDST3	N-deacetylase/N-sulfotransferase (heparan glucosaminyl) 3	20	4	0.237491	hsa00534
IGF1R	insulin-like growth factor 1 receptor	93	19	0.237542	hsa05218	hsa05215	hsa05214	hsa05200	hsa04914	hsa04730	hsa04520	hsa04510	hsa04144	hsa04114
RDH8	retinol dehydrogenase 8 (all-trans)	13	5	0.237844	hsa00830
ATXN3	ataxin 3	14	5	0.238018	hsa04141
PAK7	p21 protein (Cdc42/Rac)-activated kinase 7	131	22	0.238405	hsa05211	hsa04810	hsa04660	hsa04510	hsa04360	hsa04012
ZBP1	Z-DNA binding protein 1	23	7	0.238408	hsa04623
ERCC8	excision repair cross-complementing rodent repair deficiency, complementation group 8	2	1	0.238459	hsa04120	hsa03420
ARHGEF11	Rho guanine nucleotide exchange factor (GEF) 11	12	3	0.238492	hsa04270
P2RY14	purinergic receptor P2Y, G-protein coupled, 14	13	4	0.238513	hsa04080
CD4	CD4 molecule	26	9	0.238538	hsa05340	hsa04660	hsa04640	hsa04612	hsa04514
TSPO	translocator protein (18kDa)	15	5	0.238564	hsa04080
DBH	dopamine beta-hydroxylase (dopamine beta-monooxygenase)	31	7	0.238604	hsa00350
POLA2	polymerase (DNA directed), alpha 2 (70kD subunit)	7	2	0.2387	hsa03030	hsa00240	hsa00230
MAP3K11	mitogen-activated protein kinase kinase kinase 11	6	2	0.239529	hsa04010
SRPRB	signal recognition particle receptor, B subunit	17	5	0.239868	hsa03060
GALNT9	UDP-N-acetyl-alpha-D-galactosamine:polypeptide N-acetylgalactosaminyltransferase 9 (GalNAc-T9)	17	4	0.240029	hsa00512
NME6	non-metastatic cells 6, protein expressed in (nucleoside-diphosphate kinase)	2	1	0.24012	hsa00240	hsa00230
PEX10	peroxisomal biogenesis factor 10	10	4	0.240225	hsa04146
CLCA1	chloride channel accessory 1	18	5	0.240527	hsa04972	hsa04740
PRKG2	protein kinase, cGMP-dependent, type II	11	3	0.240649	hsa04970	hsa04740	hsa04730	hsa04540
CHPF	chondroitin polymerizing factor	6	2	0.241346	hsa00532
PLA2R1	phospholipase A2 receptor 1, 180kDa	42	8	0.242157	hsa04145
PSAPL1	prosaposin-like 1 (gene/pseudogene)	33	9	0.242499	hsa04142
HLA-E	major histocompatibility complex, class I, E	4	2	0.242589	hsa05416	hsa05332	hsa05330	hsa05320	hsa04940	hsa04650	hsa04612	hsa04514	hsa04145	hsa04144
NTNG1	netrin G1	70	18	0.242626	hsa04360
WNT6	wingless-type MMTV integration site family, member 6	5	2	0.242724	hsa05217	hsa05200	hsa04916	hsa04340	hsa04310
HNRNPU	heterogeneous nuclear ribonucleoprotein U (scaffold attachment factor A)	6	1	0.242798	hsa03040
RHOA	ras homolog gene family, member A	2	1	0.242918	hsa521	hsa52	hsa513	hsa51	hsa4972	hsa481	hsa4722	hsa467	hsa466	hsa453	hsa452	hsa451	hsa436	hsa435	hsa431
					hsa427	hsa4144	hsa462
GPX1	glutathione peroxidase 1	2	1	0.242918	hsa05016	hsa05014	hsa00590	hsa00480
ACOX1	acyl-CoA oxidase 1, palmitoyl	14	5	0.242998	hsa04146	hsa03320	hsa01040	hsa00592	hsa00071
PLCB3	phospholipase C, beta 3 (phosphatidylinositol-specific)	8	3	0.243065	hsa5146	hsa5142	hsa516	hsa51	hsa4972	hsa4971	hsa497	hsa4916	hsa4912	hsa473	hsa472	hsa454	hsa431	hsa427	hsa47
					hsa462	hsa42	hsa562
TKTL1	transketolase-like 1	5	2	0.24371	hsa00030
SRP14	signal recognition particle 14kDa (homologous Alu RNA binding protein)	13	3	0.243755	hsa03060
XRCC5	X-ray repair complementing defective repair in Chinese hamster cells 5 (double-strand-break rejoining)	22	5	0.243779	hsa03450
DNAJA2	DnaJ (Hsp40) homolog, subfamily A, member 2	3	2	0.243999	hsa04141
DAG1	dystroglycan 1 (dystrophin-associated glycoprotein 1)	4	2	0.244384	hsa05416	hsa05414	hsa05412	hsa05410	hsa04512
IFNG	interferon, gamma	9	2	0.244824	hsa5332	hsa533	hsa5322	hsa5146	hsa5144	hsa5142	hsa514	hsa494	hsa466	hsa465	hsa463	hsa4612	hsa435	hsa414	hsa46
					hsa35
CUL2	cullin 2	20	3	0.24516	hsa05211	hsa05200	hsa04120
LTB	lymphotoxin beta (TNF superfamily, member 3)	14	3	0.245524	hsa04060
RNASEH1	ribonuclease H1	7	2	0.245572	hsa03030
RAG1	recombination activating gene 1	1	1	0.245594	hsa05340
EPHB2	EPH receptor B2	44	10	0.245614	hsa04360
PIWIL3	piwi-like 3 (Drosophila)	22	5	0.245715	hsa04320
RXFP1	relaxin/insulin-like family peptide receptor 1	15	3	0.245771	hsa04080
GSTM5	glutathione S-transferase mu 5	7	2	0.246569	hsa00982	hsa00980	hsa00480
MAGI2	membrane associated guanylate kinase, WW and PDZ domain containing 2	439	72	0.246846	hsa04530
GLB1	galactosidase, beta 1	28	6	0.247009	hsa04142	hsa00604	hsa00600	hsa00531	hsa00511	hsa00052
CTSK	cathepsin K	1	1	0.247174	hsa04620	hsa04142
ACMSD	aminocarboxymuconate semialdehyde decarboxylase	2	1	0.247201	hsa00380
NUDT5	nudix (nucleoside diphosphate linked moiety X)-type motif 5	15	4	0.247316	hsa00230
ARSA	arylsulfatase A	11	4	0.24792	hsa04142	hsa00600
NDUFB6	NADH dehydrogenase (ubiquinone) 1 beta subcomplex, 6, 17kDa	14	4	0.247987	hsa05016	hsa05012	hsa05010	hsa00190
NLGN4X	neuroligin 4, X-linked	45	11	0.248044	hsa04514
RALGDS	ral guanine nucleotide dissociation stimulator	19	5	0.248099	hsa05212	hsa05210	hsa05200
CHRNA10	cholinergic receptor, nicotinic, alpha 10	9	3	0.248252	hsa04080
SSTR5	somatostatin receptor 5	9	2	0.248381	hsa04080
GLS	glutaminase	13	3	0.248634	hsa04964	hsa00910	hsa00330	hsa00250
FOSL1	FOS-like antigen 1	3	1	0.24891	hsa04310
PLCB1	phospholipase C, beta 1 (phosphoinositide-specific)	241	41	0.249259	hsa5146	hsa5142	hsa516	hsa51	hsa4972	hsa4971	hsa497	hsa4916	hsa4912	hsa473	hsa472	hsa454	hsa431	hsa427	hsa47
					hsa462	hsa42	hsa562
LGMN	legumain	20	6	0.249508	hsa04612	hsa04142
ENO2	enolase 2 (gamma, neuronal)	4	1	0.249611	hsa03018	hsa00010
CRNKL1	crooked neck pre-mRNA splicing factor-like 1 (Drosophila)	16	3	0.249634	hsa03040
PSMB1	proteasome (prosome, macropain) subunit, beta type, 1	8	2	0.249718	hsa03050
WEE1	WEE1 homolog (S. pombe)	8	3	0.249769	hsa04110
OR4C15	olfactory receptor, family 4, subfamily C, member 15	12	4	0.249992	hsa04740
LAMC1	laminin, gamma 1 (formerly LAMB2)	16	3	0.250075	hsa05222	hsa05200	hsa05146	hsa05020	hsa04512	hsa04510
OR2H2	olfactory receptor, family 2, subfamily H, member 2	19	6	0.250178	hsa04740
CA1	carbonic anhydrase I	10	3	0.250748	hsa00910
COL1A2	collagen, type I, alpha 2	26	6	0.250931	hsa05146	hsa04512	hsa04510
LARS	leucyl-tRNA synthetase	6	1	0.251017	hsa00970	hsa00290
FPGT	fucose-1-phosphate guanylyltransferase	3	1	0.25108	hsa00520	hsa00051
GADD45B	growth arrest and DNA-damage-inducible, beta	10	4	0.251153	hsa04115	hsa04110	hsa04010
CNTFR	ciliary neurotrophic factor receptor	13	5	0.251177	hsa04630	hsa04060
SPCS1	signal peptidase complex subunit 1 homolog (S. cerevisiae)	5	1	0.251451	hsa03060
ERN1	endoplasmic reticulum to nucleus signaling 1	15	4	0.251497	hsa05010	hsa04141
ITPR1	inositol 1,4,5-trisphosphate receptor, type 1	163	32	0.251641	hsa05016	hsa05010	hsa04972	hsa04971	hsa04970	hsa04912	hsa04730	hsa04720	hsa04540	hsa04270	hsa04114	hsa04070	hsa04020
KCNK2	potassium channel, subfamily K, member 2	42	8	0.251686	hsa04971
IDUA	iduronidase, alpha-L-	7	3	0.251892	hsa04142	hsa00531
NDUFV1	NADH dehydrogenase (ubiquinone) flavoprotein 1, 51kDa	4	1	0.252002	hsa05016	hsa05012	hsa05010	hsa00190
BDKRB2	bradykinin receptor B2	33	9	0.252442	hsa05142	hsa04810	hsa04610	hsa04080	hsa04020
FGF2	fibroblast growth factor 2 (basic)	16	4	0.252749	hsa05218	hsa05200	hsa04810	hsa04010
OR3A2	olfactory receptor, family 3, subfamily A, member 2	11	2	0.252773	hsa04740
AKR1B1	aldo-keto reductase family 1, member B1 (aldose reductase)	4	2	0.252798	hsa00620	hsa00561	hsa00052	hsa00051	hsa00040
WNT16	wingless-type MMTV integration site family, member 16	6	2	0.252838	hsa05217	hsa05200	hsa04916	hsa04340	hsa04310
H2AFX	H2A histone family, member X	5	2	0.252844	hsa05322
HMBS	hydroxymethylbilane synthase	5	2	0.252844	hsa00860
DPAGT1	dolichyl-phosphate (UDP-N-acetylglucosamine) N-acetylglucosaminephosphotransferase 1 (GlcNAc-1-P transferase)	5	2	0.252844	hsa00510
CRLS1	cardiolipin synthase 1	12	3	0.252865	hsa00564
CCKAR	cholecystokinin A receptor	12	4	0.253028	hsa04972	hsa04080	hsa04020
AMY1C	amylase, alpha 1C (salivary)	1	1	0.253054	hsa04970	hsa00500
AMY1B	amylase, alpha 1B (salivary)	1	1	0.253054	hsa04970	hsa00500
AMY1A	amylase, alpha 1A (salivary)	1	1	0.253054	hsa04970	hsa00500
OR6N2	olfactory receptor, family 6, subfamily N, member 2	19	4	0.253337	hsa04740
CSNK1A1	casein kinase 1, alpha 1	11	3	0.253337	hsa04340	hsa04310
ACP1	acid phosphatase 1, soluble	4	1	0.253476	hsa04520	hsa00740
OR10R2	olfactory receptor, family 10, subfamily R, member 2	11	4	0.253599	hsa04740
ORC4L	Origin recognition complex subunit 4	3	1	0.253731	hsa04110
SNAI1	snail homolog 1 (Drosophila)	6	2	0.253865	hsa04520
POLD1	polymerase (DNA directed), delta 1, catalytic subunit 125kDa	8	3	0.253945	hsa03440	hsa03430	hsa03420	hsa03410	hsa03030	hsa00240	hsa00230
PPP2R1B	protein phosphatase 2, regulatory subunit A, beta	7	2	0.254231	hsa05142	hsa04730	hsa04530	hsa04350	hsa04310	hsa04114
CASP5	caspase 5, apoptosis-related cysteine peptidase	11	4	0.254233	hsa04621
B4GALT4	UDP-Gal:betaGlcNAc beta 1,4- galactosyltransferase, polypeptide 4	14	3	0.254252	hsa00601	hsa00533
ITGA2	integrin, alpha 2 (CD49B, alpha 2 subunit of VLA-2 receptor)	41	8	0.254418	hsa05414	hsa05412	hsa05410	hsa05222	hsa05200	hsa04810	hsa04640	hsa04512	hsa04510	hsa04145
TFAM	transcription factor A, mitochondrial	10	3	0.254473	hsa05016
PDSS2	prenyl (decaprenyl) diphosphate synthase, subunit 2	60	10	0.254538	hsa00900
BACE2	beta-site APP-cleaving enzyme 2	67	14	0.254642	hsa05010
STX5	syntaxin 5	5	1	0.254736	hsa04130
PARP2	poly (ADP-ribose) polymerase 2	11	3	0.255005	hsa03410
CAV3	caveolin 3	28	8	0.255181	hsa05100	hsa04510	hsa04144
SETMAR	SET domain and mariner transposase fusion gene	16	5	0.255614	hsa00310
CALML3	calmodulin-like 3	13	4	0.255869	hsa5214	hsa51	hsa4971	hsa497	hsa4916	hsa4912	hsa491	hsa4744	hsa474	hsa4722	hsa472	hsa427	hsa4114	hsa47	hsa42
CHST4	carbohydrate (N-acetylglucosamine 6-O) sulfotransferase 4	8	2	0.256177	hsa00533
DDX3Y	DEAD (Asp-Glu-Ala-Asp) box polypeptide 3, Y-linked	6	2	0.256178	hsa04622
MGAT5	mannosyl (alpha-1,6-)-glycoprotein beta-1,6-N-acetyl-glucosaminyltransferase	50	11	0.256295	hsa00510
E2F5	E2F transcription factor 5, p130-binding	6	2	0.256395	hsa04350	hsa04110
PPCDC	phosphopantothenoylcysteine decarboxylase	8	3	0.256562	hsa00770
MRAS	muscle RAS oncogene homolog	13	3	0.256655	hsa04810	hsa04530	hsa04010
CACNA2D3	calcium channel, voltage-dependent, alpha 2/delta subunit 3	290	52	0.256676	hsa05414	hsa05412	hsa05410	hsa04260	hsa04010
GUCY1A3	guanylate cyclase 1, soluble, alpha 3	32	7	0.256837	hsa04970	hsa04730	hsa04540	hsa04270	hsa00230
ATP2B4	ATPase, Ca++ transporting, plasma membrane 4	21	6	0.257331	hsa04972	hsa04970	hsa04020
MAP3K4	mitogen-activated protein kinase kinase kinase 4	33	8	0.257553	hsa04912	hsa04010
OR1J1	olfactory receptor, family 1, subfamily J, member 1	13	5	0.257596	hsa04740
USE1	unconventional SNARE in the ER 1 homolog (S. cerevisiae)	5	2	0.257846	hsa04130
UGT2B7	UDP glucuronosyltransferase 2 family, polypeptide B7	7	2	0.257849	hsa00983	hsa00982	hsa00980	hsa00860	hsa00830	hsa00500	hsa00140	hsa00053	hsa00040
OR4K17	olfactory receptor, family 4, subfamily K, member 17	9	3	0.258167	hsa04740
GAD1	glutamate decarboxylase 1 (brain, 67kDa)	15	3	0.258207	hsa04940	hsa00650	hsa00430	hsa00410	hsa00250
OR4N5	olfactory receptor, family 4, subfamily N, member 5	6	2	0.258631	hsa04740
MFSD8	major facilitator superfamily domain containing 8	2	1	0.258633	hsa04142
ADSS	adenylosuccinate synthase	14	4	0.259542	hsa00250	hsa00230
ACPT	acid phosphatase, testicular	16	5	0.259614	hsa00740
TAAR1	trace amine associated receptor 1	15	4	0.259844	hsa04080
MPZL1	myelin protein zero-like 1	27	6	0.260157	hsa04514
NGEF	neuronal guanine nucleotide exchange factor	43	10	0.260663	hsa04360
DNAJC6	DnaJ (Hsp40) homolog, subfamily C, member 6	34	7	0.260918	hsa04144
SLC18A1	solute carrier family 18 (vesicular monoamine), member 1	27	7	0.260992	hsa05012
COX6B2	cytochrome c oxidase subunit VIb polypeptide 2 (testis)	10	3	0.261166	hsa05016	hsa05012	hsa05010	hsa04260	hsa00190
SMURF1	SMAD specific E3 ubiquitin protein ligase 1	11	3	0.261246	hsa04350	hsa04144	hsa04120
PAK3	p21 protein (Cdc42/Rac)-activated kinase 3	3	1	0.261904	hsa05211	hsa04810	hsa04660	hsa04510	hsa04360	hsa04012
ZIC2	Zic family member 2	8	3	0.262361	hsa04340
IRS1	insulin receptor substrate 1	9	4	0.262602	hsa04960	hsa04930	hsa04920	hsa04910	hsa04722
APOE	apolipoprotein E	5	2	0.262879	hsa05010
SERPINE1	serpin peptidase inhibitor, clade E (nexin, plasminogen activator inhibitor type 1), member 1	10	3	0.263043	hsa05142	hsa04610	hsa04115
CDH5	cadherin 5, type 2 (vascular endothelium)	25	5	0.263079	hsa04670	hsa04514
OR10G2	olfactory receptor, family 10, subfamily G, member 2	11	4	0.263298	hsa04740
IL2RG	interleukin 2 receptor, gamma	4	1	0.263321	hsa05340	hsa04630	hsa04144	hsa04060
CALM2	calmodulin 2 (phosphorylase kinase, delta)	12	3	0.263447	hsa5214	hsa51	hsa4971	hsa497	hsa4916	hsa4912	hsa491	hsa4744	hsa474	hsa4722	hsa472	hsa427	hsa4114	hsa47	hsa42
SERPING1	serpin peptidase inhibitor, clade G (C1 inhibitor), member 1	11	3	0.263757	hsa04610
ITCH	itchy E3 ubiquitin protein ligase homolog (mouse)	5	1	0.263776	hsa04144	hsa04120
CDH1	cadherin 1, type 1, E-cadherin (epithelial)	18	6	0.263842	hsa05219	hsa05218	hsa05216	hsa05213	hsa05200	hsa05130	hsa05100	hsa04520	hsa04514
ABLIM1	actin binding LIM protein 1	74	14	0.264029	hsa04360
ORC3L	Origin recognition complex subunit 3	11	3	0.264537	hsa04110
TANK	TRAF family member-associated NFKB activator	10	2	0.264853	hsa04622
C3AR1	complement component 3a receptor 1	3	1	0.265014	hsa04610	hsa04080
VEGFB	vascular endothelial growth factor B	7	2	0.265125	hsa05219	hsa05212	hsa05211	hsa05200	hsa04510	hsa04150	hsa04060
CR2	complement component (3d/Epstein Barr virus) receptor 2	20	4	0.265556	hsa04662	hsa04640	hsa04610
MNAT1	menage a trois homolog 1, cyclin H assembly factor (Xenopus laevis)	10	3	0.2657	hsa03420
HIST1H2BA	histone cluster 1, H2ba	9	3	0.265724	hsa05322
HIST1H2AA	histone cluster 1, H2aa	9	3	0.265724	hsa05322
SEC11C	SEC11 homolog C (S. cerevisiae)	18	4	0.265774	hsa03060
ARPC5	actin related protein 40577 complex, subunit 5, 16kDa	3	1	0.265962	hsa05131	hsa05130	hsa05100	hsa04810	hsa04666
ATF6	activating transcription factor 6	30	6	0.266043	hsa05010	hsa04141
MINPP1	multiple inositol-polyphosphate phosphatase 1	10	3	0.266427	hsa00562
GNPTAB	N-acetylglucosamine-1-phosphate transferase, alpha and beta subunits	17	4	0.26649	hsa04142
P2RX5	purinergic receptor P2X, ligand-gated ion channel, 5	8	2	0.266892	hsa04080	hsa04020
TSHR	thyroid stimulating hormone receptor	47	9	0.267064	hsa05320	hsa04080
B3GALT6	UDP-Gal:betaGal beta 1,3-galactosyltransferase polypeptide 6	5	2	0.26726	hsa00534	hsa00532
AR	androgen receptor	7	2	0.267383	hsa05215	hsa05200	hsa04114
RHO	rhodopsin	2	1	0.267414	hsa04744
KDELR1	KDEL (Lys-Asp-Glu-Leu) endoplasmic reticulum protein retention receptor 1	5	2	0.267556	hsa05110
NTRK2	neurotrophic tyrosine kinase, receptor, type 2	67	14	0.267597	hsa04722	hsa04010
GPD1	glycerol-3-phosphate dehydrogenase 1 (soluble)	2	1	0.267716	hsa00564
MS4A1	membrane-spanning 4-domains, subfamily A, member 1	13	3	0.26791	hsa04640
CDC25C	cell division cycle 25 homolog C (S. pombe)	5	2	0.268325	hsa04914	hsa04114	hsa04110
P2RY4	pyrimidinergic receptor P2Y, G-protein coupled, 4	8	3	0.268358	hsa04080
OR2W3	olfactory receptor, family 2, subfamily W, member 3	12	4	0.268519	hsa04740
GALK2	galactokinase 2	18	3	0.268709	hsa00520	hsa00052
THOC1	THO complex 1	17	3	0.268899	hsa03040
HAAO	3-hydroxyanthranilate 3,4-dioxygenase	15	3	0.269355	hsa00380
CFL2	cofilin 2 (muscle)	3	1	0.269373	hsa04810	hsa04666	hsa04360
DBF4	DBF4 homolog (S. cerevisiae)	3	2	0.269476	hsa04110
TAS2R9	taste receptor, type 2, member 9	6	2	0.269767	hsa04742
TAS2R8	taste receptor, type 2, member 8	6	2	0.269767	hsa04742
TAS2R7	taste receptor, type 2, member 7	6	2	0.269767	hsa04742
CHRM4	cholinergic receptor, muscarinic 4	1	1	0.269863	hsa04810	hsa04080
NPAS2	neuronal PAS domain protein 2	56	12	0.269929	hsa04710
GALNTL4	UDP-N-acetyl-alpha-D-galactosamine:polypeptide N-acetylgalactosaminyltransferase-like 4	216	41	0.270081	hsa00512
PERP	PERP, TP53 apoptosis effector	15	4	0.270142	hsa04115
PPP1R3A	protein phosphatase 1, regulatory (inhibitor) subunit 3A	2	1	0.270149	hsa04910
UBE2W	ubiquitin-conjugating enzyme E2W (putative)	10	3	0.270203	hsa04120
IFNAR2	interferon (alpha, beta and omega) receptor 2	22	6	0.270207	hsa04650	hsa04630	hsa04620	hsa04060
PLAUR	plasminogen activator, urokinase receptor	18	6	0.270246	hsa04610
LIPF	lipase, gastric	12	4	0.27059	hsa00561
OR8U1	olfactory receptor, family 8, subfamily U, member 1	6	2	0.27088	hsa04740
KLHL9	kelch-like 9 (Drosophila)	7	2	0.271193	hsa04120
ADAM10	ADAM metallopeptidase domain 10	13	4	0.271419	hsa05120	hsa05010
STX7	syntaxin 7	13	5	0.271534	hsa04145	hsa04130
TK2	thymidine kinase 2, mitochondrial	3	1	0.271805	hsa00983	hsa00240
TJP1	tight junction protein 1 (zona occludens 1)	17	4	0.272017	hsa05120	hsa05110	hsa04540	hsa04530	hsa04520
EP300	E1A binding protein p300	5	2	0.272373	hsa05215	hsa05211	hsa05200	hsa05016	hsa04916	hsa04720	hsa04630	hsa04520	hsa04350	hsa04330	hsa04310	hsa04110
NDUFB1	NADH dehydrogenase (ubiquinone) 1 beta subcomplex, 1, 7kDa	9	3	0.272374	hsa05016	hsa05012	hsa05010	hsa00190
PCYT1A	phosphate cytidylyltransferase 1, choline, alpha	14	4	0.272663	hsa00564
HIST4H4	histone cluster 4, H4	5	2	0.272806	hsa05322
NFKBIA	nuclear factor of kappa light polypeptide gene enhancer in B-cells inhibitor, alpha	9	3	0.27287	hsa5222	hsa522	hsa5215	hsa52	hsa5142	hsa514	hsa5131	hsa512	hsa492	hsa4722	hsa4662	hsa466	hsa4623	hsa4622	hsa4621
					hsa462	hsa421	hsa462
ACSL5	acyl-CoA synthetase long-chain family member 5	15	4	0.273079	hsa04920	hsa04146	hsa03320	hsa00071
HERC2	hect domain and RLD 2	1	1	0.273096	hsa04120
WNT2B	wingless-type MMTV integration site family, member 2B	9	4	0.27335	hsa05217	hsa05200	hsa04916	hsa04340	hsa04310
DRD1	dopamine receptor D1	20	5	0.273409	hsa04540	hsa04080	hsa04020
EGFR	epidermal growth factor receptor	75	17	0.273613	hsa5223	hsa5219	hsa5218	hsa5215	hsa5214	hsa5213	hsa5212	hsa52	hsa512	hsa4912	hsa481	hsa454	hsa452	hsa451	hsa432
					hsa4144	hsa46	hsa42	hsa412	hsa41
RPL7	ribosomal protein L7	7	2	0.273646	hsa03010
RUFY1	RUN and FYVE domain containing 1	10	3	0.273732	hsa04144
ACAT1	acetyl-CoA acetyltransferase 1	11	3	0.273872	hsa00900	hsa00650	hsa00640	hsa00620	hsa00380	hsa00310	hsa00280	hsa00071
PRSS1	protease, serine, 1 (trypsin 1)	1	1	0.273911	hsa04972	hsa04080
IL10RB	interleukin 10 receptor, beta	17	5	0.274112	hsa04630	hsa04060
HTR2B	5-hydroxytryptamine (serotonin) receptor 2B	3	1	0.274147	hsa04540	hsa04080	hsa04020
F2RL1	coagulation factor II (thrombin) receptor-like 1	10	3	0.274218	hsa04080
OR5M9	olfactory receptor, family 5, subfamily M, member 9	11	4	0.274228	hsa04740
PANK3	pantothenate kinase 3	5	2	0.274281	hsa00770
FUCA1	fucosidase, alpha-L- 1, tissue	1	1	0.274601	hsa04142	hsa00511
ACOT1	acyl-CoA thioesterase 1	3	1	0.274834	hsa01040
XRCC2	X-ray repair complementing defective repair in Chinese hamster cells 2	12	3	0.274948	hsa03440
SEMA3C	sema domain, immunoglobulin domain (Ig), short basic domain, secreted, (semaphorin) 3C	35	10	0.275399	hsa04360
INS	insulin	9	3	0.275631	hsa05215	hsa04960	hsa04950	hsa04940	hsa04930	hsa04914	hsa04910	hsa04810	hsa04150	hsa04140	hsa04114
TBXA2R	thromboxane A2 receptor	9	3	0.276081	hsa04080	hsa04020
MAPKAPK3	mitogen-activated protein kinase-activated protein kinase 3	3	2	0.276166	hsa04370	hsa04010
CSF1	colony stimulating factor 1 (macrophage)	18	5	0.276456	hsa04640	hsa04060
BBOX1	butyrobetaine (gamma), 2-oxoglutarate dioxygenase (gamma-butyrobetaine hydroxylase) 1	24	5	0.276497	hsa00310
INPP5E	inositol polyphosphate-5-phosphatase, 72 kDa	6	2	0.2765	hsa04070	hsa00562
H3F3B	H3 histone, family 3B (H3.3B)	6	1	0.276892	hsa05322
MAP3K6	mitogen-activated protein kinase kinase kinase 6	6	2	0.277007	hsa04010
CCR8	chemokine (C-C motif) receptor 8	5	2	0.277238	hsa04062	hsa04060
SMO	smoothened, frizzled family receptor	4	2	0.277367	hsa05217	hsa05200	hsa04340
PAPOLB	poly(A) polymerase beta (testis specific)	7	2	0.277471	hsa03018
RALB	v-ral simian leukemia viral oncogene homolog B (ras related; GTP binding protein)	7	2	0.277519	hsa05212	hsa05200
GAST	gastrin	7	3	0.277538	hsa04971
LRRC4C	leucine rich repeat containing 4C	65	13	0.277833	hsa04360
IAPP	islet amyloid polypeptide	10	3	0.277841	hsa04950
AVP	arginine vasopressin	12	4	0.27792	hsa04962
LARS2	leucyl-tRNA synthetase 2, mitochondrial	35	7	0.278114	hsa00970	hsa00290
ACTN4	actinin, alpha 4	16	3	0.278417	hsa05412	hsa05322	hsa05146	hsa04810	hsa04670	hsa04530	hsa04520	hsa04510
ATP1B4	ATPase, Na+/K+ transporting, beta 4 polypeptide	9	4	0.278666	hsa04972	hsa04971	hsa04970	hsa04964	hsa04960	hsa04260
GGT1	gamma-glutamyltransferase 1	4	2	0.279385	hsa00590	hsa00480	hsa00450	hsa00430
ITGA5	integrin, alpha 5 (fibronectin receptor, alpha polypeptide)	6	1	0.279702	hsa05414	hsa05412	hsa05410	hsa05131	hsa05100	hsa04810	hsa04640	hsa04512	hsa04510	hsa04145
UGT2B10	UDP glucuronosyltransferase 2 family, polypeptide B10	1	1	0.279885	hsa00983	hsa00982	hsa00980	hsa00860	hsa00830	hsa00500	hsa00140	hsa00053	hsa00040
GTSE1	G-2 and S-phase expressed 1	2	1	0.280119	hsa04115
OR6N1	olfactory receptor, family 6, subfamily N, member 1	20	5	0.280288	hsa04740
HAO1	hydroxyacid oxidase (glycolate oxidase) 1	16	6	0.280298	hsa04146	hsa00630
GPD2	glycerol-3-phosphate dehydrogenase 2 (mitochondrial)	17	3	0.280335	hsa00564
AP1B1	adaptor-related protein complex 1, beta 1 subunit	15	5	0.280524	hsa04142
BCAT2	branched chain amino-acid transaminase 2, mitochondrial	9	3	0.280533	hsa00770	hsa00290	hsa00280
CDH4	cadherin 4, type 1, R-cadherin (retinal)	225	47	0.280583	hsa04514
BCL2	B-cell CLL/lymphoma 2	60	16	0.28081	hsa05222	hsa05215	hsa05210	hsa05200	hsa05014	hsa04722	hsa04510	hsa04210	hsa04141
GAB2	GRB2-associated binding protein 2	21	5	0.281775	hsa05220	hsa04666	hsa04664
NTN4	netrin 4	52	10	0.281824	hsa04360
SERPINB2	serpin peptidase inhibitor, clade B (ovalbumin), member 2	9	2	0.282026	hsa05146
FABP5	fatty acid binding protein 5 (psoriasis-associated)	6	1	0.282048	hsa03320
AVPR1A	arginine vasopressin receptor 1A	7	3	0.282098	hsa04270	hsa04080	hsa04020
RPS27A	ribosomal protein S27a	3	1	0.282099	hsa03010
PITX2	paired-like homeodomain 2	7	2	0.282485	hsa04350
CTNNA3	catenin (cadherin-associated protein), alpha 3	403	56	0.282556	hsa05412	hsa05213	hsa05200	hsa05100	hsa04670	hsa04530	hsa04520
DARC	Duffy blood group, chemokine receptor	8	3	0.282688	hsa05144
PSMD14	proteasome (prosome, macropain) 26S subunit, non-ATPase, 14	18	5	0.282922	hsa03050
OR5AK2	olfactory receptor, family 5, subfamily AK, member 2	3	2	0.282986	hsa04740
DAPK1	death-associated protein kinase 1	93	15	0.282986	hsa05219	hsa05200
HDAC1	histone deacetylase 1	1	1	0.283028	hsa05220	hsa05200	hsa05016	hsa04330	hsa04110
CRK	v-crk sarcoma virus CT10 oncogene homolog (avian)	7	2	0.283628	hsa05220	hsa05211	hsa05200	hsa05131	hsa05100	hsa04910	hsa04810	hsa04722	hsa04666	hsa04510	hsa04062	hsa04012	hsa04010
PPP2R5D	protein phosphatase 2, regulatory subunit B', delta	9	1	0.283677	hsa04310	hsa04114
WASF1	WAS protein family, member 1	3	1	0.283809	hsa05131	hsa05100	hsa04810	hsa04666	hsa04520
TAAR5	trace amine associated receptor 5	26	6	0.284322	hsa04080
CLDN18	claudin 18	11	3	0.284337	hsa04670	hsa04530	hsa04514
DPYD	dihydropyrimidine dehydrogenase	122	22	0.285069	hsa00983	hsa00770	hsa00410	hsa00240
GABRG3	gamma-aminobutyric acid (GABA) A receptor, gamma 3	140	25	0.285478	hsa04080
NCAM2	neural cell adhesion molecule 2	128	23	0.285657	hsa05020	hsa04514
H2AFJ	H2A histone family, member J	6	2	0.286079	hsa05322
TLR4	toll-like receptor 4	12	3	0.286242	hsa05146	hsa05144	hsa05142	hsa05140	hsa05130	hsa04620	hsa04145
MYL3	myosin, light chain 3, alkali; ventricular, skeletal, slow	7	2	0.287654	hsa05414	hsa05410	hsa04260
PKMYT1	protein kinase, membrane associated tyrosine/threonine 1	7	2	0.287997	hsa04914	hsa04114	hsa04110
ATG4C	ATG4 autophagy related 4 homolog C (S. cerevisiae)	16	2	0.288018	hsa04140
EHD4	EH-domain containing 4	33	8	0.288185	hsa04144
SHC2	SHC (Src homology 2 domain containing) transforming protein 2	12	4	0.288369	hsa05220	hsa05214	hsa05100	hsa04910	hsa04722	hsa04650	hsa04510	hsa04370	hsa04062	hsa04012
MPHOSPH6	M-phase phosphoprotein 6	21	3	0.288433	hsa03018
AGRN	agrin	1	1	0.288617	hsa04512
ERCC6	excision repair cross-complementing rodent repair deficiency, complementation group 6	26	5	0.289249	hsa03420
TPM2	tropomyosin 2 (beta)	9	3	0.289306	hsa05414	hsa05410	hsa04260
GAL3ST1	galactose-3-O-sulfotransferase 1	5	2	0.289429	hsa00600
ARHGAP10	Rho GTPase activating protein 10	39	9	0.289434	hsa05100
ATP5G2	ATP synthase, H+ transporting, mitochondrial Fo complex, subunit C2 (subunit 9)	7	2	0.289603	hsa05016	hsa05012	hsa05010	hsa00190
TNFRSF4	tumor necrosis factor receptor superfamily, member 4	4	2	0.289696	hsa04060
HCK	hemopoietic cell kinase	10	3	0.289713	hsa04666	hsa04062
PEX3	peroxisomal biogenesis factor 3	16	4	0.289847	hsa04146
NDUFA4	NADH dehydrogenase (ubiquinone) 1 alpha subcomplex, 4, 9kDa	10	3	0.290087	hsa05016	hsa05012	hsa05010	hsa00190
GLRA1	glycine receptor, alpha 1	17	4	0.290168	hsa04080
HPRT1	hypoxanthine phosphoribosyltransferase 1	3	1	0.290234	hsa00983	hsa00230
GJD2	gap junction protein, delta 2, 36kDa	14	5	0.290586	hsa04540
AP1S1	adaptor-related protein complex 1, sigma 1 subunit	6	2	0.290751	hsa04142
PDE8A	phosphodiesterase 8A	42	7	0.291024	hsa00230
MMP2	matrix metallopeptidase 2 (gelatinase A, 72kDa gelatinase, 72kDa type IV collagenase)	17	5	0.291029	hsa05219	hsa05200	hsa04912	hsa04670
CA5B	carbonic anhydrase VB, mitochondrial	7	2	0.291074	hsa00910
ACACA	acetyl-CoA carboxylase alpha	28	8	0.291424	hsa04910	hsa00640	hsa00620
OR2C1	olfactory receptor, family 2, subfamily C, member 1	9	2	0.291437	hsa04740
GYS1	glycogen synthase 1 (muscle)	12	4	0.291464	hsa04910	hsa00500
OXCT1	3-oxoacid CoA transferase 1	8	2	0.291472	hsa00650	hsa00280
GOSR2	golgi SNAP receptor complex member 2	10	2	0.291474	hsa04130
TRAF1	TNF receptor-associated factor 1	5	2	0.291533	hsa05222	hsa05200
DEGS1	degenerative spermatocyte homolog 1, lipid desaturase (Drosophila)	3	2	0.291711	hsa00600
NFKBIE	nuclear factor of kappa light polypeptide gene enhancer in B-cells inhibitor, epsilon	6	3	0.291762	hsa04920	hsa04722	hsa04662	hsa04660
DCTN6	dynactin 6	5	1	0.291767	hsa04962
SNCAIP	synuclein, alpha interacting protein	23	6	0.291865	hsa05012
PGM2L1	phosphoglucomutase 2-like 1	14	3	0.292944	hsa00500
OR3A1	olfactory receptor, family 3, subfamily A, member 1	12	3	0.293085	hsa04740
CFI	complement factor I	13	4	0.293187	hsa04610
SEC13	SEC13 homolog (S. cerevisiae)	14	4	0.293226	hsa04141
PPIE	peptidylprolyl isomerase E (cyclophilin E)	10	4	0.293337	hsa03040
ATP5G3	ATP synthase, H+ transporting, mitochondrial Fo complex, subunit C3 (subunit 9)	2	1	0.293446	hsa05016	hsa05012	hsa05010	hsa00190
DLG4	discs, large homolog 4 (Drosophila)	10	3	0.293586	hsa05016
IL20RA	interleukin 20 receptor, alpha	18	5	0.29365	hsa04630	hsa04060
SRM	spermidine synthase	2	1	0.293829	hsa00480	hsa00410	hsa00330	hsa00270
EXOSC10	exosome component 10	2	1	0.293829	hsa03018
UCK2	uridine-cytidine kinase 2	27	7	0.294606	hsa00983	hsa00240
TNF	tumor necrosis factor	14	4	0.294704	hsa5414	hsa541	hsa5332	hsa533	hsa5322	hsa531	hsa5146	hsa5144	hsa5142	hsa514	hsa514	hsa51	hsa494	hsa493	hsa492
					hsa4664	hsa466	hsa465	hsa464	hsa4622	hsa4621	hsa462	hsa4612	hsa435	hsa421	hsa46	hsa41
PDE7B	phosphodiesterase 7B	54	11	0.294937	hsa00230
TNFSF15	tumor necrosis factor (ligand) superfamily, member 15	11	3	0.2952	hsa04060
RUNX1T1	runt-related transcription factor 1; translocated to, 1 (cyclin D-related)	8	2	0.295274	hsa05221	hsa05200
EPOR	erythropoietin receptor	6	2	0.296042	hsa04640	hsa04630	hsa04060
OR52E8	olfactory receptor, family 52, subfamily E, member 8	1	1	0.296203	hsa04740
F13B	coagulation factor XIII, B polypeptide	6	1	0.296208	hsa04610
EDAR	ectodysplasin A receptor	20	5	0.296916	hsa04060
SLC25A17	solute carrier family 25 (mitochondrial carrier; peroxisomal membrane protein, 34kDa), member 17	8	2	0.297142	hsa04146
CTPS2	CTP synthase II	11	4	0.297218	hsa00240
COL1A1	collagen, type I, alpha 1	10	3	0.297718	hsa05146	hsa04512	hsa04510
PVR	poliovirus receptor	8	3	0.298266	hsa04514
TAS2R1	taste receptor, type 2, member 1	5	3	0.298499	hsa04742
CXCL2	chemokine (C-X-C motif) ligand 2	3	1	0.298502	hsa04621	hsa04062	hsa04060
TAAR2	trace amine associated receptor 2	21	6	0.298553	hsa04080
PLA2G2D	phospholipase A2, group IID	9	3	0.298567	hsa04972	hsa04912	hsa04730	hsa04664	hsa04370	hsa04270	hsa04010	hsa00592	hsa00591	hsa00590	hsa00565	hsa00564
ODC1	ornithine decarboxylase 1	8	3	0.299765	hsa00480	hsa00330
ICAM3	intercellular adhesion molecule 3	11	4	0.299861	hsa04514
DHRS4L2	dehydrogenase/reductase (SDR family) member 4 like 2	2	1	0.299897	hsa00830
GSTA1	glutathione S-transferase alpha 1	3	1	0.299993	hsa00982	hsa00980	hsa00480
ATP2A3	ATPase, Ca++ transporting, ubiquitous	25	8	0.300003	hsa05010	hsa04972	hsa04020
CCL13	chemokine (C-C motif) ligand 13	8	2	0.300017	hsa04621	hsa04062	hsa04060
UNC5D	unc-5 homolog D (C. elegans)	21	6	0.300244	hsa04360
NADK	NAD kinase	1	1	0.300392	hsa00760
SMAP2	small ArfGAP2	13	3	0.300477	hsa04144
CUL7	cullin 7	2	1	0.300477	hsa04120
LMAN1	lectin, mannose-binding, 1	16	5	0.300494	hsa04141
GLP2R	glucagon-like peptide 2 receptor	32	9	0.300694	hsa04080
B4GALT6	UDP-Gal:betaGlcNAc beta 1,4- galactosyltransferase, polypeptide 6	20	5	0.300841	hsa00600
AMH	anti-Mullerian hormone	1	1	0.301022	hsa04350	hsa04060
CASP3	caspase 3, apoptosis-related cysteine peptidase	6	2	0.301392	hsa05416	hsa05210	hsa05200	hsa05146	hsa05120	hsa05016	hsa05014	hsa05012	hsa05010	hsa04650	hsa04210	hsa04115	hsa04010
ALDH3B2	aldehyde dehydrogenase 3 family, member B2	11	3	0.301451	hsa00982	hsa00980	hsa00360	hsa00350	hsa00340	hsa00010
TIAM1	T-cell lymphoma invasion and metastasis 1	107	23	0.301473	hsa04810	hsa04062
CDH3	cadherin 3, type 1, P-cadherin (placental)	19	4	0.301536	hsa04514
ANAPC2	anaphase promoting complex subunit 2	1	1	0.302409	hsa04914	hsa04120	hsa04114	hsa04110
DBI	diazepam binding inhibitor (GABA receptor modulator, acyl-CoA binding protein)	8	3	0.302488	hsa03320
IFNA17	interferon, alpha 17	1	1	0.302517	hsa05320	hsa04650	hsa04630	hsa04623	hsa04622	hsa04620	hsa04140	hsa04060
CACNB3	calcium channel, voltage-dependent, beta 3 subunit	4	1	0.302613	hsa05414	hsa05412	hsa05410	hsa04260	hsa04010
XYLT1	xylosyltransferase I	106	22	0.302755	hsa00534	hsa00532
CTSL2	cathepsin L2	5	2	0.303131	hsa04142
UQCRC1	ubiquinol-cytochrome c reductase core protein I	7	2	0.303222	hsa05016	hsa05012	hsa05010	hsa04260	hsa00190
PMAIP1	phorbol-12-myristate-13-acetate-induced protein 1	12	4	0.303405	hsa04115
SCD5	stearoyl-CoA desaturase 5	66	13	0.303642	hsa03320	hsa01040
PTPRZ1	protein tyrosine phosphatase, receptor-type, Z polypeptide 1	36	7	0.303741	hsa05120
PSAP	prosaposin	19	4	0.303878	hsa04142
APOA5	apolipoprotein A-V	5	3	0.303898	hsa03320
ALG3	asparagine-linked glycosylation 3, alpha-1,3- mannosyltransferase homolog (S. cerevisiae)	6	2	0.303977	hsa00510
PTDSS1	phosphatidylserine synthase 1	18	4	0.304043	hsa00564
RFWD2	ring finger and WD repeat domain 2	26	5	0.304142	hsa04120	hsa04115
FOLR2	folate receptor 2 (fetal)	4	1	0.304171	hsa04144
MYH13	myosin, heavy chain 13, skeletal muscle	35	9	0.304468	hsa05416	hsa04530
ABCB10	ATP-binding cassette, sub-family B (MDR/TAP), member 10	6	2	0.304584	hsa02010
MALT1	mucosa associated lymphoid tissue lymphoma translocation gene 1	20	6	0.304808	hsa04662	hsa04660
NME5	non-metastatic cells 5, protein expressed in (nucleoside-diphosphate kinase)	4	1	0.304927	hsa00240	hsa00230
PDE1B	phosphodiesterase 1B, calmodulin-dependent	22	6	0.304931	hsa04020	hsa00230
LPCAT4	lysophosphatidylcholine acyltransferase 4	12	3	0.305187	hsa00565	hsa00564
HLA-DRA	major histocompatibility complex, class II, DR alpha	21	6	0.305805	hsa05416	hsa05332	hsa05330	hsa05322	hsa05320	hsa05310	hsa05140	hsa04940	hsa04672	hsa04640	hsa04612	hsa04514	hsa04145
OR56B4	olfactory receptor, family 56, subfamily B, member 4	5	1	0.306237	hsa04740
RARA	retinoic acid receptor, alpha	2	1	0.306248	hsa05221	hsa05200
PTPN6	protein tyrosine phosphatase, non-receptor type 6	5	2	0.306325	hsa05140	hsa04662	hsa04660	hsa04650	hsa04630	hsa04520
C17orf48	chromosome 17 open reading frame 48	5	1	0.306371	hsa00564	hsa00230
CCNH	cyclin H	5	1	0.306588	hsa04110	hsa03420
NDUFS8	NADH dehydrogenase (ubiquinone) Fe-S protein 8, 23kDa (NADH-coenzyme Q reductase)	5	2	0.307171	hsa05016	hsa05012	hsa05010	hsa00190
HIST1H2BD	histone cluster 1, H2bd	11	4	0.308278	hsa05322
RPA4	replication protein A4, 30kDa	5	2	0.308386	hsa03440	hsa03430	hsa03420	hsa03030
MMP14	matrix metallopeptidase 14 (membrane-inserted)	11	4	0.308394	hsa04912
PYGL	phosphorylase, glycogen, liver	17	5	0.308661	hsa04910	hsa00500
EGF	epidermal growth factor	18	3	0.308852	hsa5223	hsa5219	hsa5218	hsa5215	hsa5214	hsa5213	hsa5212	hsa52	hsa481	hsa454	hsa451	hsa4144	hsa46	hsa412	hsa41
OXTR	oxytocin receptor	33	9	0.309055	hsa04080	hsa04020
ABCB9	ATP-binding cassette, sub-family B (MDR/TAP), member 9	4	2	0.309066	hsa04142	hsa02010
PLN	phospholamban	6	2	0.309855	hsa05414	hsa04020
HTR1E	5-hydroxytryptamine (serotonin) receptor 1E	16	4	0.309884	hsa04080
PDGFRA	platelet-derived growth factor receptor, alpha polypeptide	14	4	0.309942	hsa05218	hsa05215	hsa05214	hsa05200	hsa04810	hsa04540	hsa04510	hsa04144	hsa04060	hsa04020	hsa04010
NFKBIB	nuclear factor of kappa light polypeptide gene enhancer in B-cells inhibitor, beta	6	2	0.31003	hsa05140	hsa05131	hsa04920	hsa04722	hsa04662	hsa04660	hsa04623	hsa04622	hsa04621	hsa04062
RPL17	ribosomal protein L17	10	2	0.310615	hsa03010
OR5M3	olfactory receptor, family 5, subfamily M, member 3	13	5	0.310877	hsa04740
PGM1	phosphoglucomutase 1	20	6	0.310898	hsa00520	hsa00500	hsa00230	hsa00052	hsa00030	hsa00010
CXCL12	chemokine (C-X-C motif) ligand 12	15	6	0.310941	hsa04672	hsa04670	hsa04360	hsa04062	hsa04060
RASGRP4	RAS guanyl releasing protein 4	8	2	0.31108	hsa04010
GALNT8	UDP-N-acetyl-alpha-D-galactosamine:polypeptide N-acetylgalactosaminyltransferase 8 (GalNAc-T8)	17	4	0.311279	hsa00512
RAPGEF3	Rap guanine nucleotide exchange factor (GEF) 3	19	6	0.311774	hsa04720	hsa04670
GBE1	glucan (1,4-alpha-), branching enzyme 1	20	3	0.311814	hsa00500
SH3GL1	SH3-domain GRB2-like 1	11	3	0.311898	hsa04144
THPO	thrombopoietin	5	2	0.312402	hsa04640
TAF5	TAF5 RNA polymerase II, TATA box binding protein (TBP)-associated factor, 100kDa	1	1	0.312446	hsa03022
PHGDH	phosphoglycerate dehydrogenase	20	6	0.312793	hsa00260
C9orf95	chromosome 9 open reading frame 95	18	5	0.312976	hsa00760
ADIPOR2	adiponectin receptor 2	22	5	0.313418	hsa04920
CDK4	cyclin-dependent kinase 4	6	2	0.313495	hsa05223	hsa05222	hsa05220	hsa05219	hsa05218	hsa05214	hsa05212	hsa05200	hsa04660	hsa04530	hsa04115	hsa04110
TUBB4Q	tubulin, beta polypeptide 4, member Q, pseudogene	1	1	0.314001	hsa05130	hsa04540	hsa04145
EPHA5	EPH receptor A5	64	12	0.314025	hsa04360
COL4A4	collagen, type IV, alpha 4	49	9	0.314256	hsa05222	hsa05200	hsa05146	hsa04512	hsa04510
ATP6V1E1	ATPase, H+ transporting, lysosomal 31kDa, V1 subunit E1	15	4	0.314422	hsa05120	hsa05110	hsa04966	hsa04145	hsa00190
TGFB1	transforming growth factor, beta 1	8	4	0.314492	hsa5414	hsa541	hsa522	hsa5212	hsa5211	hsa521	hsa52	hsa5146	hsa5144	hsa5142	hsa514	hsa4672	hsa435	hsa4144	hsa411
					hsa46	hsa41
RPL3	ribosomal protein L3	7	2	0.314659	hsa03010
PIK3CG	phosphoinositide-3-kinase, catalytic, gamma polypeptide	16	4	0.314823	hsa5223	hsa5222	hsa5221	hsa522	hsa5218	hsa5215	hsa5214	hsa5213	hsa5212	hsa5211	hsa521	hsa52	hsa5146	hsa5142	hsa51
					hsa496	hsa493	hsa4914	hsa491	hsa481	hsa4722	hsa467	hsa4666	hsa4664	hsa4662	hsa466	hsa465	hsa463	hsa462	hsa451
					hsa437	hsa421	hsa415	hsa47	hsa462	hsa412	hsa562
TG	thyroglobulin	84	13	0.314962	hsa05320
OR8K5	olfactory receptor, family 8, subfamily K, member 5	3	2	0.315409	hsa04740
RPL15	ribosomal protein L15	6	2	0.315456	hsa03010
ZFYVE16	zinc finger, FYVE domain containing 16	9	2	0.315565	hsa04350	hsa04144
DGKA	diacylglycerol kinase, alpha 80kDa	6	2	0.315638	hsa04070	hsa00564	hsa00561
OR2J2	olfactory receptor, family 2, subfamily J, member 2	1	1	0.315804	hsa04740
PRF1	perforin 1 (pore forming protein)	15	4	0.316136	hsa05416	hsa05332	hsa05330	hsa05320	hsa04940	hsa04650
STK11	serine/threonine kinase 11	4	2	0.316406	hsa04920	hsa04150
PLA2G4A	phospholipase A2, group IVA (cytosolic, calcium-dependent)	30	8	0.316616	hsa04972	hsa04912	hsa04730	hsa04666	hsa04664	hsa04370	hsa04270	hsa04010	hsa00592	hsa00591	hsa00590	hsa00565	hsa00564
HIST1H3J	histone cluster 1, H3j	2	1	0.316735	hsa05322
HIST1H2BO	histone cluster 1, H2bo	2	1	0.316735	hsa05322
HIST1H2AM	histone cluster 1, H2am	2	1	0.316735	hsa05322
OR5R1	olfactory receptor, family 5, subfamily R, member 1	10	3	0.316935	hsa04740
CD82	CD82 molecule	35	10	0.317265	hsa04115
VAMP7	vesicle-associated membrane protein 7	2	1	0.317288	hsa04130
CSGALNACT2	chondroitin sulfate N-acetylgalactosaminyltransferase 2	13	3	0.3174	hsa00532
MAD2L1	MAD2 mitotic arrest deficient-like 1 (yeast)	7	3	0.317581	hsa04914	hsa04114	hsa04110
OGDH	oxoglutarate (alpha-ketoglutarate) dehydrogenase (lipoamide)	9	2	0.318275	hsa00380	hsa00310	hsa00020
ACOX3	acyl-CoA oxidase 3, pristanoyl	33	7	0.318495	hsa04146	hsa03320	hsa01040	hsa00592	hsa00071
HIST1H3H	histone cluster 1, H3h	4	2	0.318669	hsa05322
HIST1H2BM	histone cluster 1, H2bm	4	2	0.318669	hsa05322
HIST1H2BL	histone cluster 1, H2bl	4	2	0.318669	hsa05322
HIST1H2AJ	histone cluster 1, H2aj	4	2	0.318669	hsa05322
HIST1H2AI	histone cluster 1, H2ai	4	2	0.318669	hsa05322
HIST1H2BE	histone cluster 1, H2be	7	2	0.318719	hsa05322
IDE	insulin-degrading enzyme	14	4	0.318816	hsa05010
CCL1	chemokine (C-C motif) ligand 1	9	3	0.319153	hsa04062	hsa04060
TKTL2	transketolase-like 2	8	2	0.319237	hsa00030
OR51B2	olfactory receptor, family 51, subfamily B, member 2	18	5	0.319322	hsa04740
OR2S2	olfactory receptor, family 2, subfamily S, member 2	12	4	0.319918	hsa04740
OR10K1	olfactory receptor, family 10, subfamily K, member 1	12	4	0.319976	hsa04740
HTT	huntingtin	23	4	0.320263	hsa05016
GALK1	galactokinase 1	5	2	0.320342	hsa00520	hsa00052
ICAM1	intercellular adhesion molecule 1	12	4	0.320514	hsa05416	hsa05144	hsa04670	hsa04650	hsa04514
FBXW8	F-box and WD repeat domain containing 8	16	4	0.320557	hsa04120
DNAH2	dynein, axonemal, heavy chain 2	23	7	0.320925	hsa05016
HSD17B12	hydroxysteroid (17-beta) dehydrogenase 12	31	7	0.321018	hsa01040	hsa00140
COLEC12	collectin sub-family member 12	105	23	0.32115	hsa04145
PLCG2	phospholipase C, gamma 2 (phosphatidylinositol-specific)	103	22	0.321373	hsa5223	hsa5214	hsa52	hsa512	hsa511	hsa4722	hsa467	hsa4666	hsa4664	hsa4662	hsa465	hsa437	hsa47	hsa42	hsa412
					hsa562
ADCY6	adenylate cyclase 6	12	4	0.322036	hsa05414	hsa04972	hsa04971	hsa04970	hsa04962	hsa04916	hsa04914	hsa04912	hsa04742	hsa04540	hsa04270	hsa04114	hsa04062	hsa00230
OR5AR1	olfactory receptor, family 5, subfamily AR, member 1	8	3	0.32215	hsa04740
CYP4F2	cytochrome P450, family 4, subfamily F, polypeptide 2	10	4	0.322748	hsa00590
GGT7	gamma-glutamyltransferase 7	6	2	0.322896	hsa00590	hsa00480	hsa00450	hsa00430
SOCS2	suppressor of cytokine signaling 2	11	3	0.323137	hsa04930	hsa04910	hsa04630
SAR1B	SAR1 homolog B (S. cerevisiae)	3	1	0.323147	hsa04141
OR8I2	olfactory receptor, family 8, subfamily I, member 2	4	2	0.323356	hsa04740
MOS	v-mos Moloney murine sarcoma viral oncogene homolog	3	1	0.323385	hsa04914	hsa04810	hsa04114	hsa04010
PDE6C	phosphodiesterase 6C, cGMP-specific, cone, alpha prime	21	5	0.323408	hsa00230
ENTPD3	ectonucleoside triphosphate diphosphohydrolase 3	4	1	0.323576	hsa00240	hsa00230
MYH7	myosin, heavy chain 7, cardiac muscle, beta	11	3	0.323681	hsa05416	hsa05414	hsa05410	hsa04530	hsa04260
CDK5R1	cyclin-dependent kinase 5, regulatory subunit 1 (p35)	7	2	0.324274	hsa05010
CCNE2	cyclin E2	8	2	0.324275	hsa05222	hsa05215	hsa05200	hsa04115	hsa04114	hsa04110
PCYT1B	phosphate cytidylyltransferase 1, choline, beta	12	4	0.325796	hsa00564
RPL22L1	ribosomal protein L22-like 1	6	3	0.325965	hsa03010
PLA2G4B	phospholipase A2, group IVB (cytosolic)	7	3	0.325981	hsa04972	hsa04912	hsa04730	hsa04666	hsa04664	hsa04370	hsa04270	hsa04010	hsa00592	hsa00591	hsa00590	hsa00565	hsa00564
CLDN22	claudin 22	11	4	0.326202	hsa04670	hsa04530	hsa04514
NDST2	N-deacetylase/N-sulfotransferase (heparan glucosaminyl) 2	4	1	0.326261	hsa00534
IL28B	interleukin 28B (interferon, lambda 3)	6	3	0.326311	hsa04630	hsa04060
EFNA2	ephrin-A2	3	2	0.326828	hsa04360
PLRG1	pleiotropic regulator 1	12	3	0.32745	hsa03040
UXS1	UDP-glucuronate decarboxylase 1	13	3	0.327688	hsa00520	hsa00500
VWF	von Willebrand factor	53	14	0.327931	hsa04610	hsa04512	hsa04510
GBA3	glucosidase, beta, acid 3 (cytosolic)	27	6	0.328721	hsa00500
LDLR	low density lipoprotein receptor	18	4	0.328741	hsa04144
XRN1	5'-3' exoribonuclease 1	10	3	0.328895	hsa03018
ALDH3B1	aldehyde dehydrogenase 3 family, member B1	8	2	0.329087	hsa00982	hsa00980	hsa00360	hsa00350	hsa00340	hsa00010
NR4A1	nuclear receptor subfamily 4, group A, member 1	8	2	0.329102	hsa04010
HSP90AA1	heat shock protein 90kDa alpha (cytosolic), class A member 1	7	2	0.329175	hsa05215	hsa05200	hsa04914	hsa04621	hsa04612	hsa04141
ENTPD1	ectonucleoside triphosphate diphosphohydrolase 1	22	4	0.329431	hsa00240	hsa00230
EPHB3	EPH receptor B3	8	3	0.329462	hsa04360
ATM	ataxia telangiectasia mutated	10	2	0.329597	hsa04210	hsa04115	hsa04110
SH3KBP1	SH3-domain kinase binding protein 1	26	5	0.329944	hsa04144
TAAR8	trace amine associated receptor 8	23	5	0.330088	hsa04080
VCL	vinculin	14	3	0.330546	hsa05146	hsa05131	hsa05100	hsa04810	hsa04670	hsa04520	hsa04510
CHST13	carbohydrate (chondroitin 4) sulfotransferase 13	11	4	0.330576	hsa00920	hsa00532
EFNB2	ephrin-B2	18	6	0.330944	hsa04360
LPCAT2	lysophosphatidylcholine acyltransferase 2	17	3	0.330991	hsa00565	hsa00564
PDGFD	platelet derived growth factor D	77	16	0.331065	hsa05218	hsa05215	hsa04810	hsa04540	hsa04510
IFNA13	interferon, alpha 13	4	2	0.331076	hsa05320	hsa04650	hsa04630	hsa04623	hsa04622	hsa04620	hsa04140	hsa04060
IL12B	interleukin 12B (natural killer cell stimulatory factor 2, cytotoxic lymphocyte maturation factor 2, p40)	13	4	0.331167	hsa05330	hsa05146	hsa05142	hsa05140	hsa04940	hsa04630	hsa04622	hsa04620	hsa04060
TRAF3	TNF receptor-associated factor 3	20	5	0.33127	hsa05222	hsa05200	hsa04622	hsa04620
ROBO3	roundabout, axon guidance receptor, homolog 3 (Drosophila)	19	5	0.331273	hsa04360
PIGN	phosphatidylinositol glycan anchor biosynthesis, class N	24	5	0.332007	hsa00563
PTPLB	protein tyrosine phosphatase-like (proline instead of catalytic arginine), member b	12	4	0.332109	hsa01040
VAMP2	vesicle-associated membrane protein 2 (synaptobrevin 2)	4	2	0.332272	hsa04970	hsa04962	hsa04130
DCK	deoxycytidine kinase	1	1	0.332358	hsa00240	hsa00230
PRPF38B	PRP38 pre-mRNA processing factor 38 (yeast) domain containing B	3	1	0.332809	hsa03040
FMO1	flavin containing monooxygenase 1	15	4	0.33289	hsa00982
SRF	serum response factor (c-fos serum response element-binding transcription factor)	5	2	0.333077	hsa04010
CNTN1	contactin 1	87	13	0.333097	hsa04514
WNT3	wingless-type MMTV integration site family, member 3	14	4	0.333266	hsa05217	hsa05200	hsa04916	hsa04340	hsa04310
DEGS2	degenerative spermatocyte homolog 2, lipid desaturase (Drosophila)	7	3	0.333293	hsa00600
GALNS	galactosamine (N-acetyl)-6-sulfate sulfatase	11	4	0.333362	hsa04142	hsa00531
DUSP16	dual specificity phosphatase 16	27	5	0.333691	hsa04010
SSH1	slingshot homolog 1 (Drosophila)	7	2	0.333728	hsa04810
HK3	hexokinase 3 (white cell)	11	3	0.334041	hsa04930	hsa04910	hsa00520	hsa00500	hsa00052	hsa00051	hsa00010
PDE8B	phosphodiesterase 8B	74	12	0.334047	hsa00230
OR5J2	olfactory receptor, family 5, subfamily J, member 2	4	2	0.334158	hsa04740
MUC7	mucin 7, secreted	6	2	0.334607	hsa04970
NUDT9	nudix (nucleoside diphosphate linked moiety X)-type motif 9	14	4	0.334678	hsa00230
IL7R	interleukin 7 receptor	13	3	0.334785	hsa05340	hsa04640	hsa04630	hsa04060
HIBCH	3-hydroxyisobutyryl-CoA hydrolase	14	3	0.334898	hsa00640	hsa00410	hsa00280
TNFSF14	tumor necrosis factor (ligand) superfamily, member 14	11	3	0.335	hsa04060
P2RX1	purinergic receptor P2X, ligand-gated ion channel, 1	18	6	0.335059	hsa04080	hsa04020
RARB	retinoic acid receptor, beta	95	20	0.33511	hsa05223	hsa05222	hsa05200
GIPR	gastric inhibitory polypeptide receptor	7	3	0.335471	hsa04080
CCND3	cyclin D3	14	4	0.3355	hsa04630	hsa04510	hsa04310	hsa04115	hsa04110
OR2L3	olfactory receptor, family 2, subfamily L, member 3	4	2	0.335927	hsa04740
PPP2R2C	protein phosphatase 2, regulatory subunit B, gamma	72	14	0.33642	hsa05142	hsa04530
HYI	hydroxypyruvate isomerase (putative)	7	1	0.336456	hsa00630
PEX11B	peroxisomal biogenesis factor 11 beta	6	2	0.336506	hsa04146
PDGFRB	platelet-derived growth factor receptor, beta polypeptide	31	8	0.336526	hsa05218	hsa05215	hsa05214	hsa05200	hsa04810	hsa04540	hsa04510	hsa04060	hsa04020	hsa04010
CNOT6	CCR4-NOT transcription complex, subunit 6	16	4	0.33655	hsa03018
RASA1	RAS p21 protein activator (GTPase activating protein) 1	8	3	0.33659	hsa04360	hsa04010
LCMT2	leucine carboxyl methyltransferase 2	4	2	0.33674	hsa00450	hsa00350	hsa00340
DNASE2	deoxyribonuclease II, lysosomal	2	1	0.336775	hsa04142
ZFYVE9	zinc finger, FYVE domain containing 9	12	3	0.337081	hsa04350	hsa04144
CDC34	cell division cycle 34 homolog (S. cerevisiae)	7	2	0.337374	hsa04120
LMAN2	lectin, mannose-binding 2	4	2	0.337385	hsa04141
NOTCH1	notch 1	13	5	0.337473	hsa05020	hsa04330	hsa04320
PMS2	PMS2 postmeiotic segregation increased 2 (S. cerevisiae)	9	4	0.337489	hsa03430
AASS	aminoadipate-semialdehyde synthase	12	3	0.337865	hsa00310
DHCR24	24-dehydrocholesterol reductase	14	4	0.338009	hsa00100
GALNTL5	UDP-N-acetyl-alpha-D-galactosamine:polypeptide N-acetylgalactosaminyltransferase-like 5	25	7	0.338176	hsa00512
FGF23	fibroblast growth factor 23	21	5	0.338266	hsa05218	hsa05200	hsa04810	hsa04010
F2R	coagulation factor II (thrombin) receptor	15	4	0.338369	hsa04810	hsa04610	hsa04144	hsa04080	hsa04020
DRD2	dopamine receptor D2	24	6	0.338958	hsa04540	hsa04080
RPL18	ribosomal protein L18	6	2	0.339348	hsa03010
DAD1	defender against cell death 1	38	9	0.339486	hsa04141	hsa00510
HTR7	5-hydroxytryptamine (serotonin) receptor 7 (adenylate cyclase-coupled)	19	5	0.33972	hsa04080	hsa04020
GRIN1	glutamate receptor, ionotropic, N-methyl D-aspartate 1	3	1	0.339881	hsa05016	hsa05014	hsa05010	hsa04720	hsa04080	hsa04020
C8G	complement component 8, gamma polypeptide	3	1	0.340003	hsa05322	hsa05146	hsa05020	hsa04610
HIST1H4C	histone cluster 1, H4c	15	3	0.340073	hsa05322
CCL25	chemokine (C-C motif) ligand 25	18	5	0.34011	hsa04672	hsa04062	hsa04060
GNRH1	gonadotropin-releasing hormone 1 (luteinizing-releasing hormone)	5	2	0.340441	hsa04912
DYNC1H1	dynein, cytoplasmic 1, heavy chain 1	12	3	0.340465	hsa04962	hsa04145
IL18RAP	interleukin 18 receptor accessory protein	15	3	0.340586	hsa04060
NPBWR1	neuropeptides B/W receptor 1	5	2	0.340745	hsa04080
WWP2	WW domain containing E3 ubiquitin protein ligase 2	24	5	0.340794	hsa04120
IL2RB	interleukin 2 receptor, beta	29	9	0.341058	hsa04630	hsa04144	hsa04060
ALDH1A1	aldehyde dehydrogenase 1 family, member A1	15	3	0.341178	hsa00830
HGSNAT	heparan-alpha-glucosaminide N-acetyltransferase	2	1	0.341226	hsa04142	hsa00531
SEMA4D	sema domain, immunoglobulin domain (Ig), transmembrane domain (TM) and short cytoplasmic domain, (semaphorin) 4D	21	5	0.341345	hsa04360
CXCL5	chemokine (C-X-C motif) ligand 5	7	2	0.341423	hsa04062	hsa04060
OR8B12	olfactory receptor, family 8, subfamily B, member 12	11	3	0.341471	hsa04740
RASGRP2	RAS guanyl releasing protein 2 (calcium and DAG-regulated)	4	2	0.341482	hsa04062	hsa04010
BAD	BCL2-associated agonist of cell death	6	3	0.341743	hsa5223	hsa5221	hsa522	hsa5218	hsa5215	hsa5213	hsa5212	hsa521	hsa52	hsa514	hsa51	hsa491	hsa4722	hsa451	hsa437
					hsa421	hsa412
MAP3K7	mitogen-activated protein kinase kinase kinase 7	21	4	0.341911	hsa05140	hsa04660	hsa04622	hsa04621	hsa04620	hsa04520	hsa04310	hsa04010
GLRA3	glycine receptor, alpha 3	48	10	0.342134	hsa04080
PDIA6	protein disulfide isomerase family A, member 6	20	4	0.342195	hsa04141
ACSS2	acyl-CoA synthetase short-chain family member 2	8	2	0.342467	hsa00640	hsa00620	hsa00010
PPAP2C	phosphatidic acid phosphatase type 2C	12	3	0.342469	hsa04666	hsa00600	hsa00565	hsa00564	hsa00561
GNA11	guanine nucleotide binding protein (G protein), alpha 11 (Gq class)	14	4	0.342508	hsa05146	hsa05142	hsa04912	hsa04730	hsa04540	hsa04270	hsa04020
ARHGEF7	Rho guanine nucleotide exchange factor (GEF) 7	40	7	0.342597	hsa04810
TARS	threonyl-tRNA synthetase	11	3	0.342703	hsa00970
ADO	2-aminoethanethiol (cysteamine) dioxygenase	5	2	0.343587	hsa00430
CSNK1G1	casein kinase 1, gamma 1	9	2	0.343741	hsa04340
EGR1	early growth response 1	7	2	0.343813	hsa05020
SESN1	sestrin 1	10	2	0.343878	hsa04115
ACSM2A	acyl-CoA synthetase medium-chain family member 2A	6	2	0.343924	hsa00650
CD2AP	CD2-associated protein	14	3	0.344237	hsa05100
HIST1H4J	histone cluster 1, H4j	5	2	0.344264	hsa05322
GRK1	G protein-coupled receptor kinase 1	5	2	0.344361	hsa04744	hsa04144	hsa04062
IRF9	interferon regulatory factor 9	10	3	0.344855	hsa04630
NGFR	nerve growth factor receptor	13	5	0.344975	hsa04722	hsa04060
PSMA4	proteasome (prosome, macropain) subunit, alpha type, 4	4	2	0.345184	hsa03050
NT5C	5', 3'-nucleotidase, cytosolic	2	1	0.345304	hsa00760	hsa00240	hsa00230
DNMT1	DNA (cytosine-5-)-methyltransferase 1	7	2	0.345728	hsa00270
CHMP5	chromatin modifying protein 5	3	1	0.345762	hsa04144
EXOSC8	exosome component 8	4	2	0.3458	hsa03018
CCL24	chemokine (C-C motif) ligand 24	2	1	0.345915	hsa04062	hsa04060
[truncated: 3,213 more rows]
