# Supplementary material for: Insights into Pancreatic Cancer Etiology from Pathway Analysis of Genome-Wide Association Study Data
Source: PLoS One. 2012 Oct 4;7(10):e46887. doi: 10.1371/journal.pone.0046887 (PMC3464266; doi:10.1371/journal.pone.0046887)
Supplement: Table S4 — List of genes in each cluster identified in DAVID analysis. (XLS) [file pone.0046887.s004.xls]

## Sheet: Sheet1
Database code	Biological process	No. of genes	%	P Value	Genes
Cluster 1
Enrichment Score: 6.6146
IPR017452	GPCR, rhodopsin-like superfamily	26	2.06677	1.61259e-11	F2RL3, OR1C1, OR1L8, OPRK1, OR1L6, OR1N2, OR1L4, OR1L3, LPAR1, OR1L1, OR13C5, EDNRA, OR2G3, OR13C4, OR2G2, OR13C3, OR13C2, NMUR1, OR13C8, CCKBR, OR9G1, OR9G4, CHRM5, SSTR3, OR2H1, OR8B8
IPR000276	7TM GPCR, rhodopsin-like	26	2.06677	1.66113e-11	F2RL3, OR1C1, OR1L8, OPRK1, OR1L6, OR1N2, OR1L4, OR1L3, LPAR1, OR1L1, OR13C5, EDNRA, OR2G3, OR13C4, OR2G2, OR13C3, OR13C2, NMUR1, OR13C8, CCKBR, OR9G1, OR9G4, CHRM5, SSTR3, OR2H1, OR8B8
IPR000725	Olfactory receptor	18	1.43084	5.10962e-09	OR1C1, OR1L8, OR1L6, OR9G1, OR1N2, OR1L4, OR1L3, OR9G4, OR1L1, OR13C5, OR2G3, OR13C4, OR2G2, OR13C3, OR13C2, OR2H1, OR8B8, OR13C8
GO:0007608	sensory perception of smell	18	1.43084	1.29875e-07	OR1C1, OR1L8, OR1L6, OR9G1, OR1N2, OR1L4, OR1L3, OR9G4, OR1L1, OR13C5, OR2G3, OR13C4, OR2G2, OR13C3, OR13C2, OR2H1, OR8B8, OR13C8
GO:0007186	G-protein coupled receptor protein signaling pathway	29	2.30525	1.52928e-07	F2RL3, CCL3, OR1C1, OR1L8, OPRK1, BCAR1, OR1L6, OR1N2, OR1L4, OR1L3, LPAR1, OR1L1, CCL28, EDNRA, OR2G3, OR13C5, OR13C4, OR2G2, OR13C3, OR13C2, NMUR1, OR13C8, CCKBR, OR9G1, OR9G4, CHRM5, SSTR3, OR2H1, OR8B8
GO:0007606	sensory perception of chemical stimulus	18	1.43084	5.60287e-07	OR1C1, OR1L8, OR1L6, OR9G1, OR1N2, OR1L4, OR1L3, OR9G4, OR1L1, OR13C5, OR2G3, OR13C4, OR2G2, OR13C3, OR13C2, OR2H1, OR8B8, OR13C8
GO:0007166	cell surface receptor linked signal transduction	36	2.86169	2.58325e-06	F2RL3, OR1C1, CCL3, OR1L8, BCAR1, OPRK1, OR1L6, OR1L4, OR1N2, OR1L3, ITPKB, LPAR1, OR1L1, CCL28, SHH, OR2G3, EDNRA, OR13C5, OR2G2, OR13C4, OR13C3, APP, OR13C2, NMUR1, ITGAV, OR13C8, CCKBR, OR9G1, RAF1, OR9G4, CBLC, CHRM5, SSTR3, OR2H1, LILRB3, OR8B8
GO:0007600	sensory perception	22	1.74881	4.00815e-06	OR1C1, CCKBR, OR1L8, OPRK1, OR1L6, OR9G1, OR1N2, OR1L4, OR1L3, OR9G4, OR1L1, OR13C5, OR2G3, P2RX4, OR13C4, OR2G2, OR13C3, OR13C2, OR2H1, OR8B8, OR13C8, MYC
GO:0050890	cognition	23	1.8283	6.90654e-06	OR1C1, CCKBR, OR1L8, OPRK1, OR1L6, OR9G1, OR1N2, OR1L4, OR1L3, OR9G4, OR1L1, OR13C5, OR2G3, P2RX4, OR13C4, OR2G2, OR13C3, APP, OR13C2, OR2H1, OR8B8, OR13C8, MYC
GO:0050877	neurological system process	25	1.98728	6.70739e-05	OR1C1, OR1L8, OPRK1, OR1L6, OR1N2, OR1L4, OR1L3, OR1L1, OR13C5, OR2G3, OR13C4, OR2G2, APP, OR13C3, OR13C2, NMUR1, MYC, OR13C8, CCKBR, OR9G1, OR9G4, P2RX4, CHRM5, OR2H1, OR8B8
hsa04740	Olfactory transduction	18	1.43084	0.00237832	OR1C1, OR1L8, OR1L6, OR9G1, OR1N2, OR1L4, OR1L3, OR9G4, OR1L1, OR13C5, OR2G3, OR13C4, OR2G2, OR13C3, OR13C2, OR2H1, OR8B8, OR13C8
Cluster 2
Enrichment Score: 1.9679
GO:0042592	homeostatic process	18	1.43084	0.000196693	MUC2, CCL3, HNF1A, CCKBR, PPARG, NOX1, ATP1A4, LPAR1, CCL28, GPX2, EDNRA, P2RX4, GSR, NPC1, APP, TNFSF11, NR5A2, MYC
GO:0048878	chemical homeostasis	14	1.11288	0.000402962	CCL3, HNF1A, CCKBR, NOX1, PPARG, ATP1A4, LPAR1, CCL28, EDNRA, P2RX4, NPC1, APP, NR5A2, MYC
GO:0030003	cellular cation homeostasis	9	0.715421	0.00145254	EDNRA, APP, CCL3, CCKBR, NOX1, ATP1A4, LPAR1, CCL28, MYC
GO:0007202	activation of phospholipase C activity	5	0.397456	0.00225124	EDNRA, F2RL3, CCKBR, NMUR1, LPAR1
GO:0010863	positive regulation of phospholipase C activity	5	0.397456	0.00225124	EDNRA, F2RL3, CCKBR, NMUR1, LPAR1
GO:0010518	positive regulation of phospholipase activity	5	0.397456	0.00280087	EDNRA, F2RL3, CCKBR, NMUR1, LPAR1
GO:0055080	cation homeostasis	9	0.715421	0.00303934	EDNRA, APP, CCL3, CCKBR, NOX1, ATP1A4, LPAR1, CCL28, MYC
GO:0010517	regulation of phospholipase activity	5	0.397456	0.00310738	EDNRA, F2RL3, CCKBR, NMUR1, LPAR1
GO:0060193	positive regulation of lipase activity	5	0.397456	0.00378761	EDNRA, F2RL3, CCKBR, NMUR1, LPAR1
GO:0019932	second-messenger-mediated signaling	8	0.63593	0.00391012	EDNRA, F2RL3, CHRM5, SSTR3, CCKBR, NMUR1, OPRK1, CAMKK2
GO:0006873	cellular ion homeostasis	10	0.794913	0.00459102	EDNRA, P2RX4, APP, CCL3, CCKBR, NOX1, ATP1A4, LPAR1, CCL28, MYC
GO:0055082	cellular chemical homeostasis	10	0.794913	0.00508753	EDNRA, P2RX4, APP, CCL3, CCKBR, NOX1, ATP1A4, LPAR1, CCL28, MYC
GO:0019725	cellular homeostasis	11	0.874404	0.00632758	EDNRA, P2RX4, GSR, APP, CCL3, CCKBR, NOX1, ATP1A4, LPAR1, CCL28, MYC
GO:0060191	regulation of lipase activity	5	0.397456	0.00641819	EDNRA, F2RL3, CCKBR, NMUR1, LPAR1
GO:0050801	ion homeostasis	10	0.794913	0.00810318	EDNRA, P2RX4, APP, CCL3, CCKBR, NOX1, ATP1A4, LPAR1, CCL28, MYC
GO:0007200	activation of phospholipase C activity by G-protein coupled receptor protein signaling pathway coupled to IP3 second messenger	4	0.317965	0.00977386	EDNRA, F2RL3, CCKBR, NMUR1
